# Supplementary material for: Impact of maternal iron and zinc intake on low birth weight risk: a nested case—control study
Source: PeerJ. 2025 Aug 18;13:e19896. doi: 10.7717/peerj.19896 (PMC12369602; doi:10.7717/peerj.19896)
Supplement: Supplemental Information 2 [file peerj-13-19896-s002.csv]

mage	FATHG3	SELFH6	diabete	gender	fabmi	preterm	parity_g	lbw	age	edu	ic	nation	smo	drin	bm	bmi	wego	weit	emp	abort	cas	Hyp	px	tm	ys	hispre	etotd	totfol	C27D	C28D
27	180	155	0	2	23.77	0	0	0	1	0	0	0	1	0	19.15	0	2	19	1	0	0	0	0	0	0	0	2381.2866062	0	0	0
22	170	160	0	1	20.76	0	1	0	0	0	0	0	0	0	23.44	0	0	14.5	1	0	0	0	0	0	0	0	1627.8293492	0	1	1
28	173	162	0	1	22.72	0	0	0	1	1	0	0	0	0	20.96	0	2	25	1	0	1	0	1	0	0	0	2274.7816491	0	0	0
31	170	168	0	2	29.41	0	0	0	2	0	0	0	0	0	22.68	0	2	21	0	0	1	1	0	0	0	0	1996.5363393	1	0	0
30	175	168	0	2	21.22	0	0	0	2	1	0	0	0	0	26.57	2	2	31	1	1	1	0	0	0	0	0	2008.3657183	1	0	0
33	175	167	0	2	24.49	0	1	0	2	1	1	0	0	0	18.65	0	1	16	0	0	0	0	0	0	0	0	1942.7854628	1	0	0
21	170	167	0	1	20.76	0	1	0	0	0	0	0	0	0	17.03	1	2	20.5	1	0	0	0	0	0	0	0	4709.0132622	0	0	0
27	178	166	0	1	22.09	0	0	0	1	1	0	0	0	0	19.96	0	2	21	1	0	0	0	0	0	0	0	1693.6764031	1	0	0
29	170	168	0	1	24.22	0	0	0	1	0	0	1	1	0	19.84	0	1	15	1	0	0	0	0	1	0	0	1572.5075661	1	0	1
29	175	165	0	1	26.12	0	0	0	1	1	1	1	1	0	17.45	1	1	15.5	1	0	0	0	0	0	0	0	2578.0400357	1	0	0
40	174	160	0	2	20.81	0	0	0	2	0	0	0	0	0	21.09	0	1	17	0	0	1	0	0	0	0	0	1938.8452163	1	0	0
28	175	160	0	2	20.41	0	0	0	1	1	0	0	1	0	17.58	1	2	28	1	1	1	0	0	0	0	0	2169.7460311	1	0	0
30	169	148	0	2	29.41	0	0	0	2	0	0	0	1	0	17.8	1	2	20	1	1	1	0	1	0	0	0	2932.9601237	1	0	0
30	176	158	0	2	19.37	1	0	0	2	0	0	0	1	0	22.03	0	2	28	0	0	0	0	0	1	0	0	1885.7350804	0	0	0
27	182	162	0	1	23.4	0	0	0	1	1	0	0	0	0	19.81	0	2	20	1	0	0	0	0	0	0	0	2100.5113433	1	1	0
29	165	168	0	1	27.55	0	0	0	1	1	0	0	0	0	17.01	1	2	22	1	0	0	0	0	0	0	0	1842.1346214	1	1	0
31	180	165	0	1	24.07	0	1	0	2	1	1	0	1	0	31.22	2	0	6.5	1	0	0	0	0	1	0	0	3021.2892698	1	0	0
33	170	168	0	2	24.57	1	1	1	2	0	0	1	0	0	21.61	0	0	13	0	1	0	0	0	1	0	0	1552.6537748	1	0	0
25	180	168	0	2	18.52	0	0	0	0	0	1	0	1	0	15.94	1	1	15	0	0	0	0	0	0	0	0	2323.289255	1	0	0
25	180	168	0	2	26.23	1	1	1	0	0	0	0	0	0	22.14	0	2	20	0	1	0	0	0	1	0	0	2474.7647305	1	0	0
31	172	165	0	1	24.51	0	0	0	2	0	1	0	0	0	18.37	1	2	28	0	1	0	0	0	0	0	0	2228.4975218	1	0	0
27	170	160	0	1	24.22	0	0	0	1	1	0	0	1	0	21.09	0	2	19	1	0	0	0	0	0	0	0	4329.874084	0	0	0
31	165	164	0	2	26.81	0	0	0	2	1	1	0	0	0	17.47	1	2	23	1	0	1	0	1	0	0	0	1288.444628	1	1	0
27	180	170	0	2	24.69	0	0	0	1	0	0	0	1	0	18.69	0	2	26	1	0	0	0	1	0	0	0	2643.6000238	0	1	0
37	166	160	0	2	23.59	1	1	1	2	0	1	0	0	0	24.41	2	2	24.5	1	1	1	1	0	0	0	0	1561.4696558	1	1	1
28	170	152	0	1	22.49	1	1	1	1	0	0	0	1	0	17.31	1	0	7	1	1	0	0	0	0	0	0	1555.421796	1	1	1
30	174	160	0	1	23.12	0	0	0	2	1	0	0	1	0	23.44	0	1	16	1	1	0	0	0	1	0	0	2148.1509233	1	0	0
38	170	165	0	2	28.03	0	1	0	2	0	1	0	0	0	20.2	0	1	17	1	1	1	0	0	0	0	0	1528.928256	0	1	1
33	170	160	0	2	21.45	0	0	0	2	0	1	0	1	0	18.36	1	1	18	1	1	1	0	0	0	0	0	2075.8270992	1	0	0
31	165	160	0	2	22.04	1	0	1	2	0	0	0	0	0	21.48	0	2	19	1	0	1	0	0	0	0	0	1949.4219365	1	0	0
31	176	160	0	2	24.21	0	0	0	2	1	1	0	1	0	18.95	0	2	26.5	1	0	1	0	0	0	0	0	1026.5886319	1	1	1
25	160	159	0	2	24.22	0	0	1	0	0	0	0	1	0	17.8	1	1	17	0	0	1	0	1	0	1	0	1823.5709881	0	1	0
28	173	166	0	2	28.73	0	0	0	1	1	0	0	0	0	19.23	0	2	20	1	1	0	0	0	0	0	0	1538.7999967	1	1	0
34	175	159	0	1	23.67	0	0	0	2	1	1	0	0	0	19.18	0	2	22.5	1	0	1	0	0	0	0	0	2596.6876784	1	0	0
27	172	170	0	2	25.35	0	0	0	1	1	1	0	0	0	20.76	0	1	15	1	0	0	0	1	0	0	0	2001.4118155	1	0	0
26	179	167	0	1	28.09	0	1	0	1	1	0	0	0	0	20.8	0	2	20.5	0	1	1	0	0	0	0	0	1670.8782474	0	0	1
28	175	160	0	2	27.76	0	0	0	1	1	1	0	1	0	21.09	0	2	26	1	0	1	0	0	0	0	0	1742.5044812	1	0	1
25	176	154	0	2	21.31	1	0	1	0	0	0	0	1	0	19.61	0	1	18.5	1	0	0	0	0	0	0	0	1609.2603849	1	1	1
35	172	156	0	1	23.66	1	0	1	2	0	0	0	0	0	18.49	1	1	18	0	0	1	0	1	0	0	0	1530.5917579	1	1	1
26	176	163	0	1	29.05	0	0	0	1	1	0	0	0	0	20.7	0	2	20	1	0	1	0	0	0	0	0	4327.0195437	0	0	0
38	160	159	0	1	25	1	0	0	2	1	1	0	0	0	17.8	1	2	20	1	0	1	0	0	1	0	0	2029.8433952	1	0	0
28	170	160	0	2	24.22	0	0	0	1	1	1	1	0	0	21.09	0	1	17	1	0	0	0	0	0	0	0	1894.2622037	0	1	0
28	175	160	0	2	27.76	0	0	0	1	1	0	0	1	0	21.09	0	2	26	1	0	0	0	0	1	0	0	2981.3751424	1	0	0
28	192	165	0	1	23.06	0	0	0	1	0	0	0	0	0	18	1	2	23	1	0	0	0	0	0	0	0	1375.0477956	1	0	1
32	165	160	0	1	30.49	0	0	0	2	1	0	0	0	0	17.19	1	2	25	1	0	0	0	0	0	0	0	1637.8599904	0	1	0
30	170	161	0	1	24.22	0	0	0	2	1	0	0	0	0	22.18	0	1	18.5	1	0	0	0	0	0	0	0	1857.3302745	1	1	0
23	177	165	0	1	20.75	0	0	0	0	1	0	0	1	0	19.47	0	1	17	1	0	0	0	0	0	0	0	1377.4313003	0	1	1
31	170	158	0	1	24.39	0	1	0	2	0	0	0	1	0	23.23	0	0	8	0	0	0	0	0	0	0	0	1397.624353	0	1	1
33	175	155	0	1	20.41	0	0	0	2	0	0	0	0	0	22.48	0	2	20	1	1	1	1	0	0	0	0	1757.8368256	0	1	0
36	182	158	0	2	24.76	0	1	0	2	1	0	0	1	0	19.03	0	2	23.5	0	0	1	0	0	1	0	0	1523.4164428	0	1	1
33	180	160	0	1	22.38	0	0	0	2	0	0	1	0	0	20.51	0	2	20.5	1	0	1	0	0	0	0	0	954.16096925	0	1	1
29	170	165	0	2	27.68	0	0	0	1	1	1	0	0	0	17.63	1	0	14	1	0	1	0	0	0	0	0	2310.8672804	0	1	0
21	180	165	0	2	24.69	1	0	0	0	0	1	1	1	0	17.45	1	1	18	1	0	1	0	0	0	0	0	1905.4023297	0	0	0
31	185	169	0	2	25.71	0	1	0	2	0	0	0	0	0	25.21	2	1	18	0	1	1	1	1	0	0	0	1252.7014153	1	1	1
28	178	160	0	2	25.25	0	0	0	1	0	1	1	0	0	19.53	0	1	15	1	1	0	0	0	0	0	0	1337.7926389	0	0	0
27	175	163	0	2	26.12	0	0	0	1	1	1	0	1	0	18.44	1	2	22	1	1	0	0	0	0	0	0	1910.1317361	1	0	0
31	176	158	0	1	24.21	0	0	0	2	0	0	0	0	0	23.23	0	1	16	0	0	1	0	0	0	0	0	1441.7961085	1	1	1
28	180	156	0	1	24.23	0	0	0	1	0	0	0	0	0	16.85	1	2	20.5	1	1	0	0	0	0	0	0	1952.5890737	0	0	0
28	170	159	0	1	19.03	0	0	0	1	0	1	0	1	0	16.61	1	2	23	1	1	0	0	0	0	0	0	1479.4067269	1	1	1
33	179	164	0	1	19.51	0	1	0	2	1	1	0	0	0	20.08	0	2	22	1	0	1	0	0	0	0	0	1245.1638505	0	1	1
27	172	162	0	2	25.35	1	0	0	1	1	1	1	0	0	21.34	0	2	24	1	0	1	0	0	1	0	0	1179.5677956	1	1	1
28	174	166	0	2	22.79	0	0	0	1	1	1	0	0	0	21.77	0	1	16.5	1	1	0	0	0	0	0	0	2747.5669577	1	0	0
27	165	165	0	1	23.88	0	0	0	1	1	0	0	0	0	18	1	2	25	1	1	0	0	0	0	0	0	1839.6693185	1	1	0
27	178	160	0	2	22.88	0	0	0	1	1	0	1	1	0	21.48	0	1	15	1	1	0	0	0	0	0	0	1295.6456969	1	1	1
27	170	165	0	1	20.76	0	1	0	1	0	0	0	0	0	23.32	0	2	21.5	0	1	0	0	0	0	0	0	1588.3138145	0	0	1
30	182	162	0	1	23.55	0	1	0	2	0	0	0	1	0	19.05	0	2	33	1	1	1	0	0	1	0	0	2790.0764861	0	0	0
26	173	172	0	2	21.72	0	0	0	1	0	1	0	0	0	15.89	1	0	11	1	0	0	0	0	0	0	0	1701.0325675	1	0	0
29	175	160	0	1	22.86	0	0	0	1	0	0	0	0	0	21.48	0	1	16	1	1	0	0	0	0	0	0	1703.8977879	1	0	0
27	184	165	0	2	26.29	0	0	0	1	1	0	0	0	0	21.67	0	0	14	1	0	1	0	0	0	0	0	1672.4857715	1	0	0
34	179	169	0	1	19.51	0	0	0	2	1	1	0	1	0	20.13	0	2	20	1	0	1	0	0	0	0	0	1739.3672692	0	0	0
24	172	160	0	2	23.66	0	0	0	0	0	0	0	0	0	19.14	0	2	19	0	1	1	0	0	1	0	0	2688.7074233	1	0	0
22	183	156	0	2	22.4	0	0	0	0	0	0	0	0	0	22.19	0	2	26	0	0	1	1	1	0	0	0	1660.4878968	0	0	0
33	172	163	0	1	21.97	0	0	0	2	1	0	0	1	0	20.7	0	1	17	0	0	0	0	0	0	0	0	1438.1161468	0	0	0
33	183	165	0	1	24.19	0	1	0	2	0	0	0	0	0	20.94	0	1	17	0	1	0	0	1	1	0	0	2145.748256	1	0	1
23	160	170	0	2	23.44	0	0	0	0	0	0	0	0	0	20.07	0	1	17	0	0	0	0	0	0	0	0	2205.8004464	1	0	0
30	173	160	0	2	29.24	0	0	0	2	1	0	0	1	0	19.14	0	1	18	1	0	0	0	0	1	0	0	2678.8100304	1	0	0
28	168	158	0	2	21.61	0	1	0	1	0	0	0	0	0	24.44	2	0	12	0	1	0	0	0	0	0	0	2599.5860284	1	0	0
34	171	157	0	1	22.23	0	0	0	2	0	1	0	0	0	18.86	0	2	23.5	1	1	0	0	0	1	0	0	1652.4740906	1	0	0
26	175	160	0	1	26.12	0	1	0	1	0	1	0	0	0	23.44	0	0	10	0	0	0	0	0	0	0	0	2235.3426587	0	0	0
31	176	162	0	2	22.6	0	0	0	2	0	1	0	0	0	19.81	0	0	10	1	0	0	0	0	0	0	0	942.12437831	1	0	1
30	175	160	0	1	24.49	1	0	1	2	0	0	0	0	0	19.53	0	2	27	1	0	1	1	0	0	0	0	2304.5560405	1	0	0
38	171	162	0	2	27.36	0	1	0	2	1	1	0	1	0	25.91	2	0	13	1	1	0	0	0	0	0	0	1882.3569818	0	0	0
24	173	168	0	1	27.73	0	1	0	0	1	1	0	0	0	21.26	0	1	17	1	1	1	1	0	0	0	0	2322.4586587	1	0	0
25	175	154	0	1	23.51	0	0	0	0	0	0	0	0	0	22.77	0	0	12.5	1	0	1	0	0	1	0	0	1939.0865966	1	1	0
25	165	162	0	1	22.04	0	1	0	0	0	0	0	0	0	25.72	2	2	27.5	0	1	1	0	0	0	0	0	2443.2010053	1	0	0
29	162	165	0	1	20.96	0	0	0	1	0	0	0	1	0	19.1	0	1	18	1	0	0	0	0	0	0	0	1651.0069484	1	0	1
28	179	165	0	2	28.09	0	0	0	1	1	0	0	1	0	18.73	0	2	19	1	0	0	0	0	0	0	0	1864.7196776	0	1	0
29	173	162	0	2	23.39	0	0	0	1	1	0	0	0	0	17.91	1	0	4	1	1	0	0	0	0	0	0	2023.3726687	1	0	0
34	173	160	0	2	28.4	0	0	0	2	1	1	0	0	0	17.19	1	2	25	1	1	0	0	0	0	0	0	2777.4056647	1	0	0
34	177	164	0	2	23.94	0	0	0	2	1	1	0	0	0	21.94	0	1	16	1	0	0	0	0	0	0	0	1845.5651085	0	0	1
27	172	163	0	1	21.97	1	0	1	1	0	0	0	0	0	17.69	1	0	12	0	0	0	0	0	0	0	0	2010.1936875	1	0	0
35	170	165	0	2	25.95	0	0	0	2	1	0	0	0	0	18.37	1	1	17.5	1	0	0	0	0	0	0	0	2927.2700933	0	0	0
21	182	156	0	2	24.15	1	1	0	0	0	0	0	1	0	16.85	1	0	9	1	0	0	0	0	0	0	0	1284.0531017	1	1	1
27	162	160	0	1	24.01	0	1	0	1	0	0	0	0	0	19.53	0	1	18	0	1	1	0	0	0	0	0	1912.9032738	0	0	0
30	176	162	0	1	25.83	0	1	0	2	1	1	0	1	0	20.96	0	1	16	1	1	1	0	0	0	0	0	1689.7317192	1	1	0
28	171	174	0	1	27.02	0	0	0	1	0	0	0	0	0	19.82	0	2	25	1	0	1	0	0	0	0	0	1528.4452884	0	0	0
34	170	155	0	2	24.91	0	0	0	2	1	0	0	0	0	18.31	1	0	13	1	1	1	0	0	0	0	0	2634.4435949	1	0	0
26	175	155	0	2	29.39	0	0	0	1	1	0	0	0	0	24.97	2	0	14	0	0	1	0	0	0	0	0	1678.4532143	0	1	0
32	173	160	0	1	29.07	1	1	1	2	0	0	0	0	0	23.44	0	1	15	1	1	0	0	0	1	0	0	2704.2393056	1	0	0
28	160	160	0	2	21.48	0	0	0	1	0	1	0	0	0	19.92	0	1	17.5	1	1	0	0	0	0	0	0	2077.7333351	1	1	0
29	170	163	0	1	33.91	0	0	0	1	1	0	0	1	0	20.32	0	2	22	1	1	1	0	0	0	0	0	2057.7631227	1	1	0
36	170	168	0	1	27.68	0	1	0	2	0	0	0	0	0	20.9	0	2	26	0	0	1	0	0	0	0	0	2322.4910479	1	0	0
30	172	158	0	1	24	0	0	0	2	1	1	0	0	0	20.63	0	1	16.5	1	0	1	0	0	0	0	0	1927.8845139	1	0	0
26	172	166	0	1	19.27	0	0	0	1	0	0	0	0	0	18.51	0	2	25	0	0	0	0	0	0	0	0	1352.0405212	1	1	0
23	170	162	0	1	24.22	0	0	0	0	0	0	1	0	0	19.05	0	2	21.5	0	0	0	0	0	0	0	0	1943.0668823	0	0	0
22	176	164	0	1	22.6	0	0	0	0	0	0	0	1	0	19.15	0	1	17.5	1	0	0	0	0	0	0	0	3339.359006	1	0	0
28	175	153	0	1	24.16	1	0	1	1	0	0	0	0	0	26.49	2	1	15	0	0	0	1	0	0	0	0	1480.605504	1	0	1
38	172	162	0	2	23.32	0	0	0	2	1	1	0	0	0	19.43	0	2	19	1	1	1	0	0	0	0	0	1974.052436	1	0	0
27	180	167	0	1	26.23	0	1	0	1	0	0	0	0	0	18.82	0	2	19.5	0	1	1	0	0	0	0	0	2493.1938819	0	0	0
31	172	165	0	2	24.51	1	0	1	2	0	0	0	0	0	25.34	2	0	10.5	1	0	1	1	0	0	0	0	2502.5936151	0	0	0
25	168	158	0	2	22.68	0	0	0	0	0	0	0	0	0	21.63	0	1	15	0	1	1	0	0	0	0	0	1584.6808849	1	0	0
27		163	0	1		0	0	0	1	1	0	0	0	0	18.82	0	0	13	0	0	1	0	0	0	0	0	2092.6051359	1	0	0
25	170	166	0	2	24.57	0	0	0	0	0	0	0	0	0	19.23	0	2	22	1	1	0	0	0	0	0	0	1034.4595516	0	1	1
30	175	160	0	1	22.04	0	1	0	2	1	0	0	0	0	19.92	0	1	16.5	1	0	0	0	0	1	0	0	3366.2960317	1	0	0
26	180	170	0	1	29.32	0	0	0	1	1	0	0	0	0	21.11	0	2	22	1	1	0	0	0	0	0	0	1487.1804544	1	1	1
34	170	165	0	1	22.49	0	0	0	2	0	0	0	0	0	20.2	0	2	22	1	0	0	0	0	0	0	0	1575.752872	0	1	0
26	174	163	0	1	22.79	0	0	0	1	1	0	0	0	0	18.82	0	1	17	1	1	0	1	0	0	0	0	1572.4193601	1	1	1
28	175	167	0	2	28.57	0	1	0	1	0	0	0	1	0	21.51	0	2	19.5	0	1	0	1	0	0	0	0	2417.6122718	1	0	0
31	170	165	0	1	24.22	0	0	0	2	0	0	0	0	0	18	1	2	21	0	0	0	0	0	0	0	0	3422.8481597	0	0	0
28	170	160	0	1	24.22	0	1	1	1	0	0	0	0	0	20.9	0	2	33.5	1	1	0	0	0	0	0	0	1828.6212118	1	0	0
23	176	160	0	1	22.6	0	1	0	0	0	1	0	0	0	19.34	0	0	14.5	1	0	1	0	0	0	0	0	3353.8287626	1	0	0
31	173	160	0	2	21.72	0	0	0	2	1	0	0	0	0	23.44	0	0	13.5	0	1	1	0	0	0	0	0	3203.2036131	1	0	0
31	178	165	0	2	21.15	0	1	0	2	0	0	0	0	0	25.71	2	1	17	0	1	1	0	0	0	0	0	1224.0216071	1	1	1
39	175	162	0	2	26.12	0	1	0	2	1	1	0	0	0	19.05	0	2	19	1	0	1	0	0	0	0	0	2537.1405952	0	0	0
40	172	168	0	1	27.04	0	1	0	2	0	1	1	0	0	20.9	0	0	11	0	0	1	0	0	0	0	0	1425.9200711	0	1	1
32	176	158	0	1	24.21	1	1	0	2	0	0	0	0	0	20.03	0	0	8	1	1	1	0	0	0	0	0	1409.290129	1	1	1
31	180	172	0	1	21.6	0	0	0	2	0	0	0	0	0	18.25	1	2	28	0	1	0	0	0	1	0	0	2288.2778267	1	1	0
28	182	170	0	1	21.13	0	0	0	1	0	0	0	0	0	24.22	2	2	19	0	0	0	0	0	1	0	0	1443.9919722	1	1	1
37	176	156	0	1	24.21	1	1	0	2	0	0	0	0	0	18.9	0	1	16	0	0	0	0	0	1	0	0	2380.4517632	0	0	0
21	183	165	0	2	23.89	0	0	0	0	0	1	1	0	0	17.26	1	0	13	0	0	0	0	1	0	0	0	2841.9318444	1	0	0
39	175	165	0	1	19.59	0	0	0	2	0	1	0	0	0	22.04	0	1	17.5	1	1	1	0	0	0	0	0	2692.4195883	1	0	0
23	170	160	0	2	24.22	0	0	0	0	0	0	0	0	0	31.25	2	0	8	0	0	0	0	0	0	0	0	1573.3620215	0	0	1
30	173	158	0	1	23.39	0	0	0	2	0	1	0	0	0	18.83	0	2	21.5	1	0	0	0	0	0	0	0	1266.8543552	0	0	1
33	170	159	0	1	22.49	0	1	0	2	0	1	0	0	0	21.76	0	2	20	1	1	0	0	0	0	0	0	2454.5883201	1	0	0
29	170	163	0	1	30.28	0	0	0	1	1	0	0	0	0	18.44	1	2	30	1	1	0	0	0	0	0	0	2274.9396925	1	0	0
26	170	163	0	2	30.28	0	0	0	1	1	0	0	0	0	18.44	1	2	30	1	0	1	0	0	0	0	0	2124.1266726	1	1	0
25	188	168	0	2	25.46	0	0	0	0	0	1	0	0	0	20.55	0	2	20	0	0	0	0	0	0	0	0	1256.2872708	0	1	1
28	171	164	0	1	25.65	0	0	0	1	0	0	0	0	0	18.59	0	2	20	0	1	0	0	0	0	0	0	1591.2259557	1	0	0
29	162	155	0	1	20.96	0	0	0	1	1	1	0	0	0	19.98	0	0	13	1	1	0	0	0	0	0	0	1762.8506151	1	0	0
38	180	165	0	1	23.15	0	0	0	2	1	0	0	1	0	19.28	0	1	17.5	1	0	0	0	0	1	0	0	1443.5211813	1	1	1
30	177	165	0	2	25.54	0	0	0	2	0	0	0	0	0	22.04	0	0	14	0	1	1	0	0	0	0	0	1764.2020499	1	0	0
26	173	162	0	2	25.73	0	0	0	1	0	1	0	1	0	16.77	1	1	16	1	0	0	0	0	0	0	0	1359.259912	1	1	1
25	174	160	0	2	19.16	0	0	0	0	0	1	0	1	0	21.88	0	2	25	0	0	0	0	0	0	0	0	1777.5053502	1	0	1
29	175	165	0	1	20.9	0	1	0	1	0	0	0	1	0	22.04	0	0	11	0	0	0	0	0	0	0	0	1388.5657431	0	1	1
25	178	170	0	1	25.25	0	0	0	0	1	0	0	0	0	21.63	0	2	21.5	1	0	0	1	0	0	0	0	1271.9367946	1	0	0
30	186	163	0	1	23.12	0	0	0	2	1	1	0	1	0	19.76	0	2	22.5	1	0	0	0	0	1	0	0	1487.3892401	1	1	1
39	175	163	0	1	24.49	0	0	0	2	1	1	0	0	0	19.95	0	2	24	1	1	1	0	0	0	0	0	1807.1015734	1	1	0
29	167	165	0	1	23.31	0	1	0	1	0	0	0	0	0	19.65	0	1	16.5	0	1	0	0	0	0	0	0	2042.4910317	1	0	0
40	178	160	0	1	25.25	0	1	0	2	0	1	1	0	0	19.92	0	2	25	1	0	0	0	0	0	0	0	1468.6827798	1	1	0
32	173	161	0	2	17.37	0	0	0	2	1	1	0	0	0	20.06	0	2	21	1	1	9	0	0	0	0	0	1630.2038925	1	1	0
33	176	160	0	2	22.6	1	1	0	2	0	0	0	0	0	20.12	0	1	18.5	0	0	0	0	0	0	0	0	2312.3758145	1	0	0
28	175	160	0	1	24.49	0	0	1	1	0	0	0	0	0	19.53	0	0	14	1	0	0	0	0	1	0	0	2356.1002282	0	0	0
25	174	160	0	2	33.03	0	0	0	0	1	0	0	0	0	21.68	0	2	22.5	1	0	1	0	0	0	0	0	1995.7807654	1	1	0
22	180	160	0	1	24.69	0	1	0	0	0	0	1	0	0	21.48	0	0	10	0	0	0	0	0	0	0	0	1524.1261612	0	1	0
25	175	160	0	2	26.12	0	0	0	0	0	0	0	0	0	19.73	0	2	22	0	0	1	0	0	0	0	0	1944.7330605	1	0	0
27	170	167	0	2	20.07	0	0	0	1	0	0	0	0	0	20.8	0	0	12	1	0	0	0	0	0	0	0	1689.7612599	0	0	0
26	168	160	0	1	26.22	0	0	0	1	0	0	0	1	0	19.53	0	1	15	1	1	0	0	0	0	0	0	1776.0284881	1	1	0
30	180	165	0	2	23.15	1	1	1	2	0	0	0	1	0	25.71	2	0	7	0	0	0	1	0	1	0	0	1659.9101984	1	1	1
32	170	171	0	2	28.55	0	1	0	2	0	0	0	1	0	20.52	0	1	17	1	1	0	0	0	0	0	0	2037.9915675	1	1	1
27	172	162	0	1	23.66	1	0	1	1	0	1	0	0	0	18.67	0	0	6	0	0	0	0	0	1	0	0	1457.1705608	1	0	1
29	171	160	0	1	33.51	0	1	1	1	0	1	0	0	0	21.09	0	0	11.5	0	0	0	0	0	0	0	0	2392.9763373	0	1	0
26	165	176	0	2	20.2	0	0	0	1	0	0	0	1	0	21.95	0	1	15	1	1	0	0	0	0	0	0	2376.1571815	1	0	0
31	170	160	0	1	29.41	0	0	0	2	1	1	0	0	0	20.51	0	1	15	0	1	0	0	0	0	0	0	1657.9564864	1	1	0
27	174	158	0	1	24.77	0	0	0	1	1	1	0	0	0	18.03	1	1	15	1	0	1	0	0	1	0	0	1445.5884782	1	1	1
31	170	168	0	1	20.76	0	0	0	2	0	0	0	0	0	24.8	2	0	3	0	1	1	0	0	0	0	0	2008.713875	1	0	0
30	176	160	0	1	25.34	0	0	0	2	1	0	0	1	0	23.05	0	2	20	1	1	1	0	0	0	1	0	1572.4626329	1	1	0
31	176	162	0	2	19.37	0	1	0	2	0	0	0	0	0	20	0	2	28	1	1	1	0	0	0	0	0	1294.2464732	1	1	1
21	173	168	0	1	20.05	0	0	0	0	0	0	0	0	0	19.49	0	1	16	1	1	0	0	0	0	0	0	993.07616303	1	1	1
26	170	150	0	1	20.76	1	1	0	1	0	0	0	0	0	21.78	0	1	15	0	0	0	0	0	0	0	0	1781.3010582	1	1	1
30	170	165	0	1	20.42	0	0	0	2	0	0	0	0	0	18	1	2	19	1	1	0	0	0	0	0	0	3482.1492609	1	0	0
22	178	160	0	2	25.25	0	0	0	0	0	1	0	0	0	21.09	0	2	24	1	1	0	0	0	0	0	0	1861.2502817	1	0	0
31	170	169	0	1	21.28	0	1	0	2	0	0	0	1	0	20.66	0	2	19	0	0	0	0	0	0	0	0	2021.5622619	1	0	0
35	170	162	0	1	19.03	0	0	0	2	0	0	0	0	0	21.91	0	1	18.5	0	1	1	1	0	0	0	0	2451.0652513	1	0	0
28	163	163	0	2	20.7	0	0	0	1	1	0	0	0	0	16.94	1	0	13	1	1	0	0	0	0	0	0	1956.3568056	1	1	0
24	178	160	0	1	23.67	1	0	0	0	0	0	0	0	0	17.58	1	0	10	1	0	0	0	0	1	0	0	1732.8507014	1	1	0
40	168	160	0	2	19.13	1	1	1	2	0	0	0	1	0	25.39	2	2	21	0	1	1	1	0	0	0	0	1634.126373	0	1	1
23	178	172	0	2	24.3	0	1	0	0	0	0	0	1	0	19.27	0	2	27	1	1	0	0	0	0	0	0	1803.6178056	1	0	1
26	170	163	0	1	22.49	0	0	0	1	1	0	0	1	0	18.82	0	2	20	1	0	0	0	0	0	0	0	2881.5373244	1	0	0
28	171	160	0	1	18.13	0	0	0	1	0	1	0	0	0	20.7	0	1	16	0	0	0	0	0	0	0	0	1952.2090222	1	1	0
27	180	170	0	2	24.69	0	0	0	1	0	0	0	0	0	18.69	0	0	12	0	1	0	0	0	0	0	0	1660.9561123	1	1	1
30	170	156	0	1	22.49	0	0	0	2	1	1	0	0	0	17.67	1	0	14	1	0	0	0	0	0	0	0	1846.9073714	1	1	0
27	172	157	0	2	19.94	0	0	0	1	1	1	0	0	0	21.91	0	2	22	1	1	1	0	0	0	0	0	1952.5303803	1	1	0
30	172	160	0	1	20.28	0	0	0	2	1	1	0	1	0	19.53	0	1	17	1	1	1	0	0	0	0	0	1258.9653512	1	0	0
31	180	160	0	1	28.7	0	0	0	2	1	1	0	0	0	21.48	0	0	13	1	0	1	0	0	0	0	0	2181.379881	1	0	0
26	170	160	0	1	33.91	0	0	0	1	1	0	0	1	0	21.48	0	2	22	1	1	1	0	0	0	0	0	1589.8018409	1	1	0
23	172	160	0	1	27.04	0	1	0	0	0	0	0	1	0	21.48	0	2	20	1	0	0	0	0	0	0	0	1764.70708	1	0	0
30	172	160	0	2	27.04	0	0	0	2	0	0	0	1	0	21.48	0	2	20	1	1	0	0	0	0	0	0	1537.68213	1	0	1
25	173	159	0	1	26.73	0	0	1	0	0	0	0	0	0	18.99	0	1	16	1	0	0	0	0	1	0	0	1962.3338677	1	0	1
35	170	160	0	1	27.68	0	1	0	2	0	0	1	0	0	17.58	1	1	15	1	0	0	0	0	0	0	0	2375.5655472	0	0	0
29	178	159	0	2	28.41	0	0	0	1	0	0	0	0	0	23.73	0	2	20	1	1	0	0	0	0	0	0	2601.4717751	1	0	0
26	170	160	0	2	25.95	0	0	0	1	1	0	0	1	0	19.14	0	0	12	1	1	0	0	0	0	0	0	1411.1083636	1	1	1
33	176	161	0	1	27.44	1	0	1	2	0	0	0	0	0	16.97	1	0	13	0	0	1	1	0	0	0	0	1215.6639415	0	1	1
28	171	162	0	1	32.49	1	1	0	1	0	0	0	1	0	20.96	0	2	20	1	1	1	1	0	0	0	0	1583.0966825	1	0	1
33	180	170	0	2	21.6	0	0	0	2	1	0	0	0	0	18.17	1	1	18	1	0	0	0	0	1	0	0	1899.2455208	1	0	1
28	182	158	0	2	16.6	0	0	0	1	0	1	0	0	0	17.63	1	2	26	1	1	1	0	0	1	0	0	1666.862293	1	0	1
29	175	158	0	1	22.2	0	0	0	1	0	0	0	0	0	18.83	0	1	15	1	0	1	1	0	0	0	0	1760.9684683	1	1	1
28	170	172	0	1	28.55	0	0	0	1	1	0	0	0	0	21.97	0	2	25	1	0	1	0	0	0	0	0	914.46306151	1	0	1
27	180	154	0	2	21.6	0	0	0	1	1	1	0	0	0	23.19	0	2	20	1	1	1	0	0	0	0	0	982.06576852	1	1	1
26	178	165	0	2	19.57	0	0	0	1	1	1	0	0	0	30.85	2	2	44	1	0	0	0	0	1	0	0	1710.4893492	0	0	0
29	170	165	0	1	24.22	0	1	0	1	1	0	0	1	0	18.73	0	1	15	1	0	1	0	0	1	0	0	1883.3121475	1	1	0
28	172	163	0	2	24.51	0	0	0	1	1	0	0	0	0	17.31	1	1	15	1	1	0	0	0	0	0	0	1941.7478676	1	1	0
28	177	164	0	1	24.9	0	0	0	1	0	0	0	1	0	17.1	1	2	25	1	1	0	0	0	0	0	0	2537.1698175	1	0	0
24	169	160	0	2	24.51	0	1	0	0	0	0	0	0	0	16.6	1	1	17.5	1	0	0	0	0	0	0	0	1390.4606837	0	1	1
27	175	169	0	2	24.49	0	0	0	1	0	1	0	1	0	28.89	2	1	16.5	0	0	0	0	0	1	0	0	1367.8213806	1	1	0
37	165	165	0	1	21.12	0	1	0	2	1	1	0	0	0	20.2	0	0	10	0	1	0	0	0	0	0	0	1505.450506	1	1	0
25	175	160	0	1	21.22	0	1	0	0	0	1	0	0	0	15.63	1	1	16.5	1	1	0	0	0	0	0	0	2789.1700308	0	0	0
29	174	164	0	1	26.42	0	0	0	1	1	1	0	0	0	18.59	0	2	20	0	1	0	0	0	0	0	0	1977.3806672	1	0	0
26	176	167	0	1	24.21	0	0	0	1	1	1	0	1	0	17.93	1	2	21	1	0	0	0	0	0	0	0	1562.8998399	1	1	0
29	170	168	0	1	21.45	0	0	0	1	0	0	0	1	0	23.38	0	0	14	0	0	0	0	1	0	0	0	546.38121032	0	1	1
30	172	160	0	1	23.66	0	0	0	2	1	1	0	0	0	25	2	1	15	1	0	0	0	0	0	0	0	1913.7637963	1	0	0
34	163	168	0	1	28.23	0	1	0	2	0	1	1	0	0	27.28	2	0	14	0	0	0	0	0	0	0	0	1887.2095337	0	0	0
24	171	170	0	2	27.36	0	0	0	0	0	0	0	0	0	22.49	0	0	10	1	0	0	0	0	1	0	0	2721.4718968	0	0	0
27	173	160	0	1	20.88	0	1	0	1	0	0	0	0	0	19.53	0	1	15	0	0	0	0	0	0	0	0	1478.7480354	1	0	1
29	170	160	0	1	20.76	0	0	0	1	0	1	0	0	0	16.8	1	2	20	0	0	0	0	0	0	0	0	1364.0246865	1	1	1
26	172	160	0	1	27.04	0	0	0	1	1	1	0	1	0	26.95	2	2	24	1	0	1	0	0	0	0	0	2981.369418	1	0	0
34	175	160	0	1	26.12	0	1	0	2	0	1	0	0	0	21.09	0	1	18	0	1	1	0	0	0	0	0	2553.2497917	1	0	0
27	180	160	0	1	22.38	0	0	0	1	0	0	0	0	0	18.75	0	0	14	1	0	0	0	0	0	0	0	2288.1014054	1	0	0
27	173	162	0	2	28.4	0	0	0	1	0	0	0	0	0	21.72	0	0	13	1	0	0	0	0	1	0	0	2635.5129081	1	0	0
27	174	170	0	2	21.47	0	0	0	1	0	0	0	0	0	21.45	0	2	23	1	1	1	0	0	0	0	0	1306.4156243	1	1	1
27	171	170	0	2	22.57	0	0	0	1	1	1	0	0	0	20.76	0	1	17	1	0	0	0	0	0	0	0	2052.0984524	1	0	0
28	174	160	0	2	21.47	0	0	0	1	0	0	0	1	0	16.6	1	0	11	1	1	0	0	0	0	0	0	1433.1056359	1	1	1
30	168	165	0	1	26.57	0	0	0	2	0	0	0	0	0	21.3	0	2	29	1	0	0	0	0	0	0	0	1668.5398543	1	1	1
24	173	160	0	1	16.71	0	0	0	0	0	1	0	1	0	19.14	0	0	11	1	0	0	0	0	0	0	0	1793.2765417	1	0	1
30	174	156	0	2	27.41	0	0	0	2	0	1	0	0	0	22.19	0	0	14.5	1	0	0	0	0	0	0	0	1582.5529464	1	1	0
30	170	160	0	1	20.76	0	0	0	2	1	0	0	0	0	25.39	2	2	20	1	0	0	0	0	0	0	0	2137.9528958	1	0	0
23	175	160	0	1	23.35	0	0	0	0	0	1	0	0	0	22.46	0	0	14.5	0	0	0	0	0	0	0	0	2172.1615327	1	0	0
35	160	160	0	2	26.56	0	0	0	2	0	0	0	1	0	23.44	0	2	20.5	1	0	1	0	0	0	0	0	1664.6501839	1	1	1
32	170	165	0	1	22.49	0	1	0	2	0	0	0	1	0	18	1	1	16	1	1	1	0	0	0	0	0	2331.591621	1	0	0
25	170	160	0	1	26.3	0	0	0	0	0	0	0	0	0	21.48	0	1	17.5	0	0	0	0	0	0	0	0	2757.2134325	0	1	0
26	170	158	0	1	31.14	0	0	0	1	0	1	0	0	0	20.43	0	2	21.5	1	1	0	0	0	0	0	0	2257.3708681	1	0	0
25	171	160	0	1	23.94	0	0	0	0	0	0	0	0	0	19.73	0	0	12	1	1	0	0	0	0	0	0	1698.5771455	1	1	1
33	171	160	1	1	27.36	0	0	0	2	0	1	0	0	0	25.39	2	2	19	1	0	1	0	0	0	0	0	1639.4531151	1	0	0
35	172	160	0	2	20.28	0	1	0	2	0	0	0	1	0	21.48	0	2	19	0	1	1	1	0	0	0	0	1718.827996	0	0	1
31	175	165	0	1	26.12	0	0	0	2	1	1	0	0	0	29.38	2	0	10	1	1	1	0	0	0	0	0	2289.4334838	1	0	0
27	170	160	0	1	26.3	0	0	0	1	1	1	0	0	0	20.31	0	1	15.5	1	1	0	0	0	0	0	0	1752.6114762	1	0	1
36	172	165	0	1	18.25	0	1	0	2	0	0	0	0	0	19.83	0	1	17	0	1	0	0	0	0	0	0	1823.8088439	0	1	1
25	174	174	0	2	24.77	0	0	0	0	1	1	0	1	0	19.16	0	0	14	1	0	0	0	0	0	0	0	2458.0634193	1	0	0
32	168	160	0	2	21.97	0	0	0	2	1	0	0	0	0	21.09	0	1	18	1	0	0	0	0	0	0	0	2257.3734557	1	1	0
23	170	155	0	2	23.36	0	0	0	0	0	0	0	0	0	16.65	1	2	20	1	0	0	0	0	0	0	0	1558.792042	0	0	1
27	172	164	0	1	27.04	1	0	0	1	1	0	0	0	0	18.59	0	2	20	0	0	0	0	0	1	0	0	1664.9423075	1	1	0
29	169	155	0	1	26.26	0	0	0	1	1	1	0	0	0	25.6	2	2	22	0	1	1	0	0	0	0	0	1890.5730681	1	1	0
19	165	156	0	1		0	0	0	0	0	0	0	0	0	18.49	1	2	22	0	0	0	0	0	0	0	0	1451.3533978	0	1	1
28	170	158	0	1	27.68	0	0	0	1	0	0	0	0	0	24.03	2	2	20	0	0	1	0	0	0	0	0	1534.9093709	0	1	1
25	170	158	0	2	25.95	0	0	0	0	0	0	0	1	0	18.03	1	2	25	1	0	1	0	0	0	0	0	2144.2157986	0	0	0
26	170	157	0	2	24.22	0	0	0	1	0	0	0	0	0	20.28	0	2	25	1	0	1	0	0	0	0	0	1503.3774328	1	1	0
28	167	156	0	1	20.62	0	1	0	1	0	0	0	0	0	24.24	2	0	8	1	1	1	0	0	0	0	0	2407.5171964	1	0	0
34	175	160	0	2	24.49	0	0	0	2	0	0	0	0	0	18.55	0	0	12.5	1	1	0	0	0	0	0	0	822.70011111	1	1	1
28	170	160	0	1	20.76	0	0	0	1	0	0	1	0	0	21.48	0	2	22	0	0	0	0	0	0	0	0	1167.8371984	1	1	1
28	178	167	0	2	22.09	0	0	0	1	1	1	0	0	0	19.72	0	1	17	1	0	0	0	0	0	0	0	1899.2910317	1	0	0
27	171	160	0	2	23.94	1	0	0	1	0	0	0	0	0	19.53	0	1	17	0	1	0	0	0	1	0	0	1582.9740116	1	0	1
31	170	160	0	1	24.22	0	1	0	2	0	0	0	0	0	23.44	0	2	20	0	1	0	0	0	0	0	0	1748.0591111	1	0	1
28	170	168	0	1	25.09	0	0	0	1	1	0	0	0	0	19.13	0	1	17	1	0	1	0	0	0	0	0	1715.0993254	1	0	0
27	175	165	0	1	26.12	0	0	0	1	0	0	0	0	0	19.47	0	1	17.5	0	0	1	0	0	0	0	0	1872.7562599	1	0	1
26	182	160	0	1	20.53	0	0	0	1	0	0	0	1	0	17.58	1	1	15.5	1	0	1	0	0	0	0	0	2282.7307262	1	0	0
34	174	152	1	2	22.46	1	0	0	2	0	0	0	0	0	20.78	0	2	26	1	0	1	1	0	0	0	0	1394.0307275	1	1	1
31	173	154	0	1	25.06	0	1	0	2	0	0	0	1	0	23.19	0	0	10	0	1	0	0	0	0	0	1	2830.6463476	1	0	0
23	175	162	0	1	24.49	0	0	0	0	1	0	0	0	0	19.05	0	0	11	1	0	0	0	0	0	0	0	2734.8980827	1	0	0
30	180	168	0	2	19.14	0	0	0	2	1	1	0	1	0	22.32	0	0	13	1	1	0	0	0	0	0	0	1475.7711969	1	1	1
31	167	145	0	2	25.1	0	0	0	2	0	0	1	0	0	22.35	0	0	13.5	1	0	0	0	0	0	0	0	2959.1623347	0	0	0
28	188	167	0	1	20.51	0	0	0	1	1	0	0	0	0	21.51	0	2	25	1	0	0	0	0	0	0	0	2759.6012042	1	0	0
31	170	160	0	1	22.49	0	0	1	2	0	0	0	0	0	19.53	0	1	15	1	0	0	0	0	0	0	0	1591.9176491	1	1	1
36	165	158	0	1	27.55	0	1	0	2	0	0	0	1	0	22.03	0	1	15	1	0	0	0	0	0	0	0	1442.5549286	0	1	1
32	160	160	0	2	31.84	0	1	0	2	0	0	0	1	0	22.46	0	0	12.5	0	1	1	0	0	1	0	0	2153.9252149	0	0	0
27	174	161	0	2	27.08	0	0	0	1	1	0	0	0	0	21.6	0	1	15	1	0	1	0	0	0	0	0	1790.2500091	1	1	0
23	176	170	0	1	29.05	1	1	1	0	0	1	0	1	0	21.28	0	0	2.5	1	0	0	0	0	0	0	0	2010.3697024	0	0	1
28	180	165	0	2	23.15	0	0	0	1	0	0	0	1	0	22.04	0	1	15	0	0	1	0	0	1	0	0	2197.073168	1	0	0
38	168	150	0	2	30.12	0	1	1	2	0	0	0	1	0	24.44	2	1	15	1	1	1	0	0	0	0	0	2308.5130933	0	0	0
26	165	158	0	2	23.14	0	0	0	1	0	0	0	1	0	19.23	0	1	17	1	1	1	0	0	1	0	0	1996.8390073	1	0	0
25	170	164	0	1	22.49	0	0	0	0	0	0	0	1	0	20.08	0	2	23	1	1	1	0	0	1	0	0	1458.8443056	1	0	0
21	175	161	0	2	22.86	0	0	0	0	1	0	0	1	0	20.06	0	2	22	1	0	0	0	0	0	0	0	1710.2629812	0	0	1
31	175	166	0	1	26.12	0	0	0	2	1	1	0	0	0	21.77	0	1	18.5	1	0	0	0	0	0	0	0	2242.132004	1	0	0
31	181	168	0	1	18.31	0	1	0	2	0	0	1	1	0	18.07	1	1	17	0	1	0	0	0	0	0	0	1963.9966155	0	0	0
32	174	163	0	2	28.9	0	0	0	2	1	0	0	0	0	21.45	0	2	23	1	0	0	0	0	0	0	0	2295.5407989	1	1	0
29	176	169	0	2	25.83	0	0	0	1	0	1	0	1	0	21.01	0	2	25	1	1	0	0	0	0	0	0	1919.018168	1	0	0
33	170	158	0	1	27.68	0	1	0	2	0	1	0	0	0	24.03	2	2	19	1	0	1	0	0	0	0	0	2706.1063382	0	0	0
28	178	155	0	2	25.25	0	0	0	1	0	0	0	0	0	23.93	0	1	15.5	1	1	1	0	0	0	0	0	2211.1053003	1	1	1
30	182	164	0	2	23.55	0	0	0	2	1	1	0	0	0	17.85	1	1	16	1	0	1	0	0	0	0	0	4035.7348264	1	0	0
36	178	160	0	2	27.3	0	0	0	2	1	0	0	0	0	21.88	0	0	14	1	1	1	0	0	0	0	0	1704.0000397	0	0	0
28	175	160	0	1	24.49	0	0	0	1	0	1	0	0	0	20.7	0	1	17	0	1	0	0	0	0	0	0	1300.5024058	1	1	1
27	173	158	0	2	25.39	0	0	0	1	0	0	0	1	0	19.23	0	1	17	1	0	0	0	0	0	0	0	1363.326752	1	1	1
31	180	158	0	2	24.38	0	0	0	2	0	0	0	1	0	20.63	0	0	6.5	1	0	0	0	0	0	0	0	1168.346874	0	1	1
30	174	161	0	1	23.12	0	1	1	2	0	0	0	0	0	20.06	0	2	20	1	0	0	0	0	0	0	0	1483.288873	1	0	1
27	175	165	0	2	19.59	0	0	0	1	1	1	0	0	0	20.2	0	0	5	1	1	0	0	0	0	0	0	1773.9019392	1	1	0
29	170	162	0	1	27.68	0	1	0	1	1	0	0	0	0	25.53	2	2	26	1	0	0	0	0	0	0	0	1688.628667	1	1	0
26	176	160	0	2	24.21	0	0	0	1	0	0	0	0	0	21.48	0	2	19.5	1	0	0	0	0	0	0	0	1324.78075	1	1	1
23	170	168	0	1	20.76	1	0	1	0	0	0	0	0	0	21.26	0	0	14	1	0	0	0	0	0	0	0	1538.2079325	1	1	1
34	170	160	0	1	24.22	0	1	0	2	0	0	0	0	0	25	2	0	3.5	0	1	1	0	0	0	0	0	1305.8102738	1	1	1
26	179	160	0	2	20.29	0	0	0	1	0	0	0	0	0	18.55	0	0	12.5	0	1	0	0	0	0	0	0	1652.1290506	1	1	1
22	165	158	0	2	23.51	0	1	0	0	0	0	0	0	0	19.43	0	0	14	1	1	0	0	0	0	0	0	1727.5574742	1	1	1
28	170	166	0	1	22.15	1	0	0	1	0	0	0	0	0	19.6	0	0	12	0	0	0	0	0	1	0	0	2482.6811925	1	0	0
25	173	161	0	2	30.07	0	1	0	0	0	0	0	1	0	19.29	0	2	22.5	1	1	0	0	0	0	0	0	2141.3938036	0	0	0
28	180	163	0	2	20.83	0	0	0	1	0	0	0	0	0	22.58	0	2	21	1	1	0	0	0	1	0	0	1211.4179681	1	1	1
34	170	162	0	2	24.22	0	0	0	2	0	1	0	0	0	26.67	2	1	17	1	1	0	0	0	0	0	0	1702.6388462	1	0	0
32	175	168	0	1	28.73	0	1	0	2	0	0	0	0	0	24.45	2	0	13.5	1	0	0	0	0	0	0	0	1655.9493968	0	0	0
35	183	166	0	2	20.9	0	0	0	2	0	1	0	1	0	19.6	0	1	17.5	1	1	0	0	0	0	0	0	1621.2413952	1	1	0
37	173	160	0	1	18.38	0	1	0	2	0	0	0	1	0	23.44	0	0	13	1	0	1	0	0	0	0	0	1406.9622937	1	1	1
29	172	149	0	1	29.58	0	0	0	1	0	1	0	0	0	22.07	0	2	19	0	0	0	0	0	0	0	0	1494.6897765	1	1	1
31	175	165	0	2	24.16	0	1	0	2	0	1	0	1	0	20.2	0	0	13	0	1	0	0	0	0	0	0	1819.7676867	0	1	0
23	178	149	0	1	19.73	0	0	0	0	1	1	1	0	0	21.4	0	2	20.5	0	0	0	0	0	0	0	0	1915.7468717	0	0	0
36	175	162	0	1	23.84	0	0	0	2	1	0	0	1	0	19.43	0	0	13	1	1	1	0	0	0	0	0	2105.400038	1	1	0
24	167	160	0	2	21.51	1	0	0	0	1	0	0	0	0	19.53	0	1	16	1	0	0	0	0	1	0	0	2114.804127	0	0	0
30	172	161	0	2	24.34	0	1	0	2	0	0	0	0	0	18.9	0	1	18	0	1	0	0	0	0	0	0	1422.5514772	1	1	1
26	173	160	0	1	25.06	0	0	0	1	0	1	0	0	0	19.34	0	1	15.5	0	0	1	0	0	0	0	0	1674.6045231	0	0	0
29	182	161	0	2	24.15	0	0	0	1	1	1	0	0	0	18.13	1	1	18.5	0	0	0	0	0	0	0	0	2279.6586425	1	1	0
32	180	162	0	1	27.78	0	0	0	2	1	0	0	1	0	18.67	0	2	22	1	0	0	0	0	0	0	0	1629.2470351	1	0	0
27	176	160	0	1	22.28	0	0	0	1	0	0	0	0	0	19.53	0	2	20.5	0	1	0	0	0	0	0	0	1903.3342397	1	1	0
26	170	167	0	2	20.76	0	1	0	1	0	0	0	0	0	23.31	0	2	25	1	0	0	0	0	0	0	0	2111.3543717	0	0	0
25	176	156	0	2	20.98	0	0	0	0	0	0	0	0	0	19.31	0	1	15	1	1	0	0	0	0	0	0	1947.1153532	1	0	0
33	174	160	0	1	19.82	0	0	0	2	1	0	0	0	0	17.58	1	2	22	1	0	0	0	0	1	0	0	1950.4920509	1	0	0
25	174	158	0	2	21.47	0	0	0	0	0	0	0	1	0	21.23	0	0	13	1	1	0	0	0	1	0	0	1629.8333638	1	1	0
29	173	150	0	1	26.73	0	0	0	1	1	1	0	0	0	22.22	0	1	17	1	0	0	0	0	0	0	0	3150.684006	1	0	0
24	168	162	0	1	20.9	0	1	0	0	0	0	0	0	0	20.96	0	1	15	0	0	0	0	0	0	0	0	1996.8218254	0	1	0
30	174	162	0	2	26.09	0	0	0	2	1	1	0	0	0	20.58	0	2	25	1	0	1	0	0	0	0	0	2305.2258925	1	0	0
31	175	152	0	2	21.22	0	0	0	2	0	0	0	0	0	18.18	1	1	16	0	0	1	0	0	0	0	0	4659.6480159	1	0	0
27	168	163	0	2	19.84	0	0	0	1	1	0	0	0	0	23.34	0	2	21.5	0	1	0	0	0	0	0	0	2826.0746131	1	0	0
31	172	160	0	1	27.04	0	0	0	2	1	1	1	0	0	19.53	0	2	21	1	1	0	0	0	0	0	0	697.82594709	1	1	1
36	174	156	0	1	22.13	0	1	0	2	0	0	1	0	0	27.94	2	1	15.5	0	0	0	0	0	0	0	0	2047.1837442	1	0	0
28	165	159	0	1	25.71	1	0	0	1	0	0	0	0	0	19.78	0	1	16	0	1	1	0	0	0	0	0	1405.4143052	1	1	1
28	173	160	0	2	26.73	0	0	0	1	0	0	0	0	0	17.19	1	2	20	0	0	0	0	0	0	0	0	1399.1437269	0	0	1
33	172	160	0	2	24	0	0	0	2	1	0	0	0	0	20.31	0	1	18	1	0	1	0	0	1	0	0	1763.0862044	1	0	0
28	188	165	0	1	22.07	0	0	0	1	1	0	0	0	0	18.37	1	0	11	1	1	1	0	0	0	0	0	1919.0296233	1	0	0
31	175	163	0	1	24.82	1	0	1	2	0	0	0	0	0	23.15	0	2	19.5	1	1	0	0	0	0	0	0	1527.7409309	1	0	1
27	187	169	0	2	24.31	0	0	0	1	1	1	0	0	0	24.51	2	2	20	0	0	0	0	0	0	0	0	2211.3566548	0	0	0
30	165	168	0	2	31.22	0	0	0	2	1	0	0	1	0	23.03	0	2	27	1	0	1	0	0	0	0	0	2057.7247277	1	0	0
30	176	156	0	1	20.98	0	0	0	2	0	0	0	0	0	22.6	0	0	8.5	1	0	0	0	0	0	0	0	1173.5318122	0	1	1
29	172	170	0	2	27.04	0	0	0	1	0	0	0	0	0	18.34	1	1	17	1	0	0	0	0	0	0	0	1600.525253	1	1	0
26	170	157	0	1	24.22	0	0	0	1	0	0	0	0	0	21.91	0	1	18	1	0	9	0	0	0	0	0	2314.366209	1	0	0
37	172	155	0	2	19.44	0	0	0	2	0	0	0	0	0	20.81	0	1	17	1	0	1	0	0	0	0	0	2297.9047862	1	0	0
28	168	160	0	1	21.26	0	0	0	1	1	0	0	0	0	20.7	0	2	19	1	0	1	0	0	0	0	0	2144.6020238	1	0	0
31	173	165	0	1	21.72	0	0	0	2	1	0	0	0	0	19.47	0	0	14.5	1	1	0	0	0	0	0	0	1050.1004765	1	1	1
32	170	155	0	2	20.93	0	0	0	2	1	0	1	0	0	24.97	2	1	15	1	0	1	0	0	0	0	0	1539.0535818	1	1	1
32		162	0	2		0	0	0	2	0	0	0	1	0	20.96	0	1	18	0	1	0	0	0	0	0	0	4821.4611111	0	0	0
27	176	158	0	2	22.6	0	0	0	1	1	1	0	0	0	18.83	0	2	19	0	1	0	0	0	0	0	0	1123.8224246	1	1	1
29	183	167	0	2	29.86	0	1	0	1	0	0	1	1	0	17.93	1	2	22	1	1	0	0	0	0	0	0	1556.3374449	1	0	1
30	174	155	0	1	23.12	0	1	0	2	0	0	0	1	0	22.89	0	1	17	1	1	1	0	0	0	0	0	2223.6350734	0	0	0
27	175	164	0	2	28.41	0	0	0	1	1	0	0	0	0	20.82	0	1	17.5	1	0	1	0	0	0	0	0	1763.7119048	1	1	0
27	173	165	0	2	25.06	0	0	0	1	0	1	0	1	0	19.47	0	2	21	1	0	0	0	0	1	0	0	1563.7229355	1	1	0
29	176	160	0	2	21.79	0	0	0	1	0	0	0	1	0	19.53	0	0	12.5	1	0	0	0	0	0	0	0	1505.7597917	1	1	0
26	175	164	0	1	18.78	0	1	0	1	0	0	0	1	0	22.31	0	1	17	1	1	0	0	0	0	0	0	1446.6135926	1	0	1
24	178	163	0	2	25.25	0	0	0	0	0	1	0	0	0	20.7	0	2	19.5	1	1	0	0	0	0	0	0	2713.4389881	1	0	0
31	175	159	0	2	21.22	1	0	1	2	1	0	0	1	0	18.99	0	1	15	1	1	0	0	0	0	0	0	1629.4790708	1	1	0
29	170	158	0	2	24.22	0	0	0	1	1	1	0	0	0	24.03	2	0	10	1	0	1	0	0	0	0	0	1069.5000962	1	1	1
30	182	167	0	1	28.68	0	0	0	2	1	0	0	0	0	17.57	1	0	14	1	0	0	0	0	0	0	0	2008.3452437	1	0	0
28	150	157	0	2	28.89	0	0	0	1	0	0	0	0	0	17.44	1	0	11	0	0	0	0	0	0	0	0	2612.7493651	0	0	0
29	170	159	0	1	24.22	0	0	0	1	1	1	0	0	0	22.55	0	1	15	1	1	1	0	0	0	0	0	1705.9973294	1	0	0
39	171	168	0	1	23.26	0	1	0	2	1	1	0	0	0	20.37	0	2	19.5	1	1	1	1	0	0	0	0	1421.9676389	1	1	1
33	172	154	0	1	27.04	0	0	0	2	1	0	0	0	0	21.72	0	0	14.5	1	1	1	0	0	0	0	0	2485.4634544	0	1	0
29	179	164	0	1	26.53	0	0	0	1	1	1	0	1	0	25.28	2	0	7	1	0	1	0	0	1	0	0	1651.3984772	1	0	1
29	173	165	0	2	19.21	0	0	0	1	1	0	0	1	0	19.47	0	0	14.5	1	0	0	0	0	0	0	0	2189.1869107	1	0	0
28	168	160	0	1	25.86	0	0	0	1	1	0	0	0	0	19.14	0	0	13	1	0	0	0	0	0	0	0	1591.1112202	1	0	1
29	171	163	0	1	34.2	0	0	0	1	0	0	0	0	0	22.58	0	2	22.5	1	1	0	0	0	0	0	0	1323.9516188	1	1	1
31	172	162	0	1	22.99	0	0	0	2	0	0	0	0	0	19.43	0	0	13	0	1	1	0	0	0	0	0	1301.413256	0	1	1
22	185	162	0	2	30.68	0	0	0	0	0	0	0	0	0	20.2	0	2	27	0	0	1	0	0	0	0	0	2430.1954087	0	0	0
30	176	162	0	2	20.34	0	0	0	2	0	1	0	1	0	16.77	1	2	20	1	1	1	0	0	0	0	0	1723.5456319	1	0	0
33	175	170	0	1	24.49	0	0	0	2	1	0	0	0	0	20.76	0	1	18	1	0	1	0	1	0	0	0	1603.623881	0	1	1
32	183	162	0	1	23.89	0	0	0	2	0	1	0	1	0	17.91	1	1	16	1	1	1	0	0	0	0	0	2465.9964167	1	0	0
25	174	168	0	2	24.77	0	0	0	0	0	0	0	0	0	20.55	0	2	20	0	0	0	0	0	0	0	0	1277.2852434	1	1	0
25	178	167	0	1	25.25	0	1	0	0	0	0	1	0	0	18.65	0	0	14	1	1	0	0	0	0	0	0	2655.103086	1	0	0
28	179	162	0	2	25.28	0	0	0	1	0	0	0	1	0	18.1	1	1	15	0	1	0	0	0	0	0	0	1719.328578	1	0	1
28	176	160	0	1	21.95	0	0	0	1	1	1	0	0	0	19.14	0	2	20	1	0	0	0	0	0	0	0	1089.5053026	1	1	1
26	172	160	0	1	28.39	0	0	0	1	0	0	0	0	0	18.75	0	2	24	1	0	0	0	0	0	0	0	3522.733373	1	0	0
31	170	165	0	1	23.7	0	0	0	2	1	0	0	1	0	25.71	2	0	13	1	1	0	0	0	0	0	0	1352.4019829	1	1	1
26	175	168	0	2	28.08	0	0	0	1	0	0	0	0	0	20.37	0	2	26.5	0	0	0	0	0	0	0	0	2176.5455655	1	0	0
25	187	160	0	2	22.88	0	0	0	0	0	0	0	0	0	21.48	0	2	19	1	0	0	0	0	0	0	0	2314.9736343	1	0	0
33	176	172	0	1	25.83	0	0	0	2	1	1	0	1	0	27.04	2	1	15	1	0	0	0	0	0	0	0	2242.3416766	1	0	0
27	175	160	0	1	21.22	0	0	0	1	1	0	0	1	0	19.53	0	1	17.5	1	0	1	1	0	0	0	0	1948.3526835	1	0	0
26	176	161	0	1	24.21	0	1	0	1	0	1	1	0	0	22.38	0	2	20	0	0	1	0	0	0	0	0	744.56533675	0	1	1
23	175	162	0	1	22.04	0	1	0	0	0	0	0	1	0	18.67	0	0	14	1	0	0	0	1	0	0	0	1644.192273	1	1	0
26	168	160	0	1	20.55	0	1	0	1	0	0	0	1	0	21.09	0	0	9	0	1	0	0	0	0	0	0	1011.9654798	0	1	1
31	168	150	0	1	24.09	0	0	0	2	0	0	0	1	0	20.89	0	0	13	1	0	0	0	0	0	0	0	823.87001653	1	1	1
26	183	160	0	1	26.87	0	0	0	1	0	1	0	1	0	20.7	0	0	10.5	0	0	0	0	0	0	0	0	1376.5623403	1	1	0
37	175	163	0	1	26.12	0	1	0	2	0	0	0	0	0	18.44	1	1	15	0	0	0	0	0	0	0	0	1762.7550305	1	0	1
20	178	156	0	2	20.52	1	1	1	0	0	0	0	1	0	16.44	1	0	6.5	0	0	0	0	0	0	0	0	1197.670713	1	0	1
28	169	170	0	2	28.01	0	0	0	1	1	0	0	0	0	21.63	0	2	21.5	0	0	0	0	0	1	0	0	676.84993651	1	1	1
39	170	160	0	1	25.95	0	1	0	2	0	0	0	1	0	20.7	0	0	14	1	1	0	0	0	0	0	0	1756.1325608	0	0	1
19	181	165	0	1	30.52	0	0	0	0	0	0	0	1	0	16.9	1	1	17	0	1	0	0	0	0	0	0	1109.3615101	1	1	1
27	178	167	0	2	23.67	0	1	0	1	0	0	0	0	0	18.82	0	1	17.5	1	1	0	0	0	1	0	0	1836.0798578	1	1	0
25	170	158	0	2	25.95	0	0	0	0	0	0	1	0	0	18.43	1	1	16	0	1	0	0	0	0	0	0	1868.2144302	1	0	0
27	178	160	0	1	18.94	1	0	0	1	0	0	0	1	0	19.14	0	0	10	0	0	0	0	0	0	0	0	1450.1840807	1	0	1
34	169	160	0	2	22.76	1	1	1	2	0	0	0	1	0	17.58	1	0	13	0	0	1	1	0	0	0	1	2013.7342758	0	1	0
28	170	165	0	2	22.49	0	1	0	1	0	0	0	1	0	21.67	0	2	25	1	1	1	0	0	0	0	0	2285.6831435	1	0	0
34	170	160	0	2	20.76	1	1	0	2	0	0	0	1	0	18.75	0	0	12	0	0	1	0	0	0	0	0	1583.0853689	1	1	1
28	165	165	0	2	23.88	0	1	0	1	0	1	0	0	0	18.37	1	1	18	0	1	1	0	0	1	0	0	1797.2916782	1	1	0
30	178	156	0	2	23.67	0	0	0	2	1	0	0	1	0	20.13	0	2	19	1	0	1	0	0	0	0	0	1820.8009788	1	0	0
25	170	160	0	1	22.49	0	0	0	0	0	1	0	0	0	17.97	1	2	19	1	1	1	0	0	0	0	0	2275.8539101	1	0	0
28	170	158	0	1	22.49	0	0	0	1	1	0	0	0	0	22.03	0	1	17.5	1	0	1	1	0	0	0	0	2160.4646594	1	0	0
29	180	170	0	2	21.6	0	0	0	1	1	0	0	0	0	19.03	0	2	25	1	0	1	0	0	0	0	0	2082.3011164	1	0	0
27	176	165	0	1	22.28	0	0	0	1	1	1	0	1	0	18.37	1	2	19	1	1	0	0	0	1	0	0	2179.5083829	1	0	0
25	182	168	0	1	21.13	0	0	0	0	1	1	0	0	0	18.25	1	1	16.5	1	1	0	0	0	0	0	0	2134.1523194	1	0	0
30	174	155	0	1	21.47	0	0	0	2	0	0	0	1	0	17.48	1	1	18	1	1	0	0	0	0	0	0	1886.8754239	1	1	0
32	185	164	0	1	23.37	1	1	0	2	0	0	1	0	0	18.96	0	0	12	0	0	0	0	0	0	0	0	1085.0413687	0	1	1
28	168	156	0	2	24.09	0	0	0	1	1	0	0	0	0	20.55	0	1	18	1	1	0	0	0	0	0	0	1668.4988677	1	0	0
35	167	162	0	1	20.08	0	1	0	2	0	0	0	0	0	20.96	0	1	16	1	1	0	0	0	0	0	0	2454.8356587	1	0	0
38	178	162	0	1	25.88	0	0	0	2	0	0	0	0	0	20.96	0	1	18	1	0	1	0	0	0	0	0	1465.6485427	1	1	0
36	170	157	0	1	23.88	0	0	0	2	0	0	0	1	0	17.85	1	1	16	1	0	1	1	0	0	1	0	1310.2345635	1	0	1
35	175	158	0	2	23.67	1	1	1	2	0	0	0	0	0	29.24	2	1	17	0	1	0	0	0	1	0	0	1689.0593254	0	0	1
26	170	163	0	1	20.76	1	0	1	1	0	1	0	0	0	16.94	1	0	5	1	0	0	0	0	1	0	0	2505.6089074	0	0	0
25	185	170	0	1	20.45	0	0	0	0	0	0	0	1	0	19.03	0	1	15	1	0	0	0	0	0	0	0	1846.6607837	1	0	1
24	172	162	0	2	18.59	0	0	0	0	0	0	0	0	0	17.72	1	2	22.5	0	1	1	0	0	0	0	0	1487.8935303	0	1	1
30	174	168	0	2	23.12	0	0	0	2	1	1	0	0	0	19.49	0	2	19	1	1	0	0	0	0	0	0	1962.1932133	1	0	0
27	170	158	0	2	19.03	0	0	0	1	1	0	0	0	0	20.03	0	2	32	1	0	0	0	0	0	0	0	1676.392246	1	0	0
29	170	160	0	2	24.22	0	0	0	1	0	0	0	0	0	19.73	0	2	23.5	0	1	1	1	0	0	0	0	2411.2906091	1	0	0
32	175	165	0	2	24.16	0	0	0	2	0	1	0	0	0	18.37	1	0	10	0	1	1	1	0	0	0	0	1209.0656809	1	0	1
39	173	154	0	2	21.72	0	1	0	2	0	0	0	1	0	24.46	2	0	9	0	0	1	0	0	0	0	0	1355.9010807	1	1	1
27	178	164	0	1	22.09	0	0	0	1	0	0	0	1	0	23.05	0	1	18	1	1	0	0	0	0	0	0	2531.916791	1	0	0
35	168	153	0	2	24.09	0	1	0	2	0	0	0	1	0	21.36	0	1	17	0	1	0	1	1	0	0	0	1652.6890506	1	0	1
30	170	164	0	2	20.76	0	0	0	2	1	0	0	0	0	18.96	0	1	16	1	1	0	0	0	0	0	0	2713.9420438	1	0	0
22	160	158	0	1	21.48	0	0	0	0	0	1	0	1	0	28.04	2	2	40	1	0	0	0	0	0	0	0	1677.9935456	1	0	1
31	170	162	0	1	22.84	0	0	0	2	1	1	0	0	0	22.48	0	0	13	1	0	1	0	0	0	0	0	1944.1515976	1	1	0
24	170	165	0	1	17.3	0	0	0	0	0	0	0	0	0	16.53	1	1	16	0	1	1	0	0	0	1	0	1534.3752857	0	1	1
27	172	160	0	2	23.66	0	0	0	1	1	1	0	1	0	18.36	1	0	13.5	1	0	1	0	0	0	0	0	1614.7698247	1	1	0
29	178	158	0	1	25.25	0	1	0	1	1	0	0	1	0	19.43	0	2	26.5	1	1	1	0	0	0	0	0	1685.1774997	1	0	1
27	177	160	0	1	20.75	0	0	0	1	1	0	0	0	0	21.09	0	2	21	1	0	1	0	0	0	0	0	1419.2468429	0	0	0
21	173	170	0	2	31.74	0	0	0	0	0	0	1	0	0	19.03	0	1	15	0	0	0	0	0	1	0	0	1705.410506	0	0	0
30	175	155	0	2	20.57	0	0	0	2	0	0	0	1	0	18.73	0	2	34	1	1	1	0	0	0	0	0	2562.2253437	1	0	0
31	183	160	0	1	22.4	0	0	0	2	0	0	0	1	0	18.75	0	2	22	0	0	1	0	0	0	0	0	1032.5221918	1	1	1
32	183	168	0	1	24.78	0	0	0	2	0	1	0	0	0	20.9	0	2	25	1	1	0	0	0	0	0	0	2569.1123544	1	0	0
28	169	167	0	1	21.01	0	0	0	1	1	0	0	0	0	23.67	0	1	18	1	1	0	0	0	0	0	0	2140.1696144	1	1	0
27	174	164	0	2	29.73	0	0	0	1	1	1	0	1	0	17.29	1	2	22.5	1	0	0	0	0	0	0	0	2580.8863955	1	0	0
27	175	158	0	2	20.57	1	0	0	1	0	0	0	1	0	19.83	0	0	9.5	1	0	0	0	0	1	0	0	1163.8317923	1	1	1
27	167	160	0	1	21.51	0	0	0	1	1	0	0	0	0	16.41	1	0	13	0	1	0	0	0	0	0	0	1521.4966925	1	1	0
27	177	165	0	1	25.54	0	0	0	1	0	0	0	0	0	23.88	0	0	9	1	1	0	0	0	0	0	0	1358.4334987	1	1	1
27	172	158	0	1	20.28	0	0	0	1	1	0	0	1	0	16.82	1	1	17	1	1	0	0	0	0	0	0	1409.2186472	1	1	1
29	170	161	0	2	18.34	0	0	0	1	0	0	0	1	0	18.52	0	1	17	1	1	0	0	0	1	0	0	1220.6787457	1	1	1
31	178	155	0	2	23.04	1	1	0	2	1	1	0	0	0	26.22	2	0	9.5	1	1	0	0	0	1	0	1	2229.3650754	1	0	0
28	165	165	0	1	22.41	0	0	0	1	0	0	0	1	0	20.57	0	2	28	1	0	0	0	0	0	0	0	1458.2543978	1	1	1
30	178	162	0	2	18.94	0	0	0	2	1	1	0	0	0	19.05	0	1	17	1	0	0	0	0	0	0	0	1396.3676171	1	1	1
30	175	165	0	2	22.86	0	0	0	2	1	1	0	1	0	19.65	0	2	19	1	0	0	0	0	0	0	0	1246.0769473	1	1	1
33	178	162	0	2	21.78	0	0	0	2	0	1	0	1	0	20.58	0	2	24	0	1	0	0	0	0	0	0	1409.6123423	1	1	1
28	173	167	0	2	26.06	1	0	0	1	0	0	0	0	0	17.57	1	2	31	1	0	1	1	0	0	0	0	1028.1634707	1	1	1
21	173	168	0	1	18.38	0	0	0	0	0	1	0	1	0	20.37	0	0	10	1	0	1	0	0	1	0	0	1783.6433234	1	1	0
28	167	160	0	2	23.31	0	0	0	1	1	1	1	0	0	18.95	0	0	12	1	0	1	0	0	0	0	0	1804.1062986	1	0	0
35	174	159	0	1	24.11	0	1	0	2	0	1	0	0	0	21.76	0	1	18	1	1	1	0	0	0	0	0	2941.9026329	1	0	0
27	174	160	0	2	24.44	0	0	0	1	1	0	0	0	0	19.14	0	2	20.5	1	0	1	0	0	0	0	0	1832.210119	1	1	0
37	170	155	0	2	22.49	0	0	0	2	1	0	0	0	0	19.77	0	0	12.5	1	1	1	0	0	0	0	0	849.28232672	1	0	1
28	170	161	0	1	23.18	0	1	0	1	0	0	0	1	0	21.22	0	1	17	0	1	1	0	0	0	0	0	1673.7789891	1	1	1
31	180	164	0	1	27.78	0	0	0	2	1	0	0	0	0	21.56	0	0	14	1	0	1	0	0	1	0	0	2072.818328	1	0	0
28	169	159	0	2	23.46	0	1	0	1	0	1	0	1	0	18.59	0	1	17	1	0	1	0	0	0	0	0	1447.3061294	1	1	1
28	175	158	0	1	22.86	0	0	0	1	0	1	0	1	0	24.84	2	0	14	1	1	1	0	0	0	0	0	2192.0632454	0	0	0
34	166	155	0	1	25.4	0	1	0	2	0	1	0	0	0	19.35	0	2	22.5	1	1	1	0	0	0	0	0	1337.355833	1	1	1
35	172	168	0	2	27.38	0	1	0	2	0	0	0	1	0	17.72	1	2	20	0	1	0	0	0	0	0	0	2045.1543042	1	0	0
28	170	165	0	1	24.22	0	0	0	1	1	0	0	0	0	19.83	0	1	16	1	0	0	0	0	0	0	0	2020.2002341	1	0	0
40	167	167	0	1	24.02	0	0	0	2	0	0	0	1	0	19.72	0	1	16	0	1	0	0	0	0	0	0	2391.007306	1	0	0
27	174	165	0	1	23.45	0	0	0	1	0	0	0	0	0	18.37	1	2	23	0	0	0	0	0	0	0	0	1675.5266925	1	0	0
28	171	170	0	1	24.62	0	1	0	1	1	1	0	0	0	19.55	0	1	16	0	0	0	0	0	0	0	0	1780.5871971	1	0	1
31	170	170	0	1	24.22	1	1	0	2	0	0	0	0	0	23.18	0	2	23	1	0	0	0	0	1	0	0	1470.3276819	1	1	1
28	173	160	0	1	26.73	0	0	0	1	0	0	0	0	0	19.53	0	1	17	1	0	1	0	1	1	0	0	1543.1968254	1	1	1
30	177	162	0	1	26.65	0	0	0	2	1	1	0	0	0	17.91	1	1	16	1	1	1	0	0	0	0	0	1873.5465311	1	0	1
25	170	160	0	1	24.22	0	1	0	0	0	0	1	1	0	19.53	0	0	8.5	0	0	0	0	0	0	0	0	1435.9966422	0	1	1
28	182	160	0	2	22.04	0	0	0	1	1	1	0	1	0	18.75	0	1	15	1	0	0	0	0	0	1	0	2115.7225165	1	0	0
24	167	157	0	2	25.1	0	1	0	0	0	0	0	0	0	20.28	0	0	10	1	0	0	0	0	0	0	0	1469.1089815	0	1	1
25	172	168	0	1	18.59	0	0	0	0	0	1	0	1	0	21.26	0	1	17	0	0	0	0	0	0	0	0	1665.2747457	1	1	0
27	175	161	0	1	17.96	0	0	0	1	0	1	0	0	0	18.13	1	1	17	1	1	0	0	0	0	0	0	2162.3423074	1	1	0
27	172	158	0	1	25.35	0	0	0	1	0	0	0	0	0	18.83	0	1	18	0	1	1	0	0	0	0	0	2221.8535119	1	0	0
34	170	165	0	2	27.68	1	1	0	2	0	0	0	1	0	23.88	0	0	14	1	0	1	0	0	0	0	0	1324.0211614	1	1	1
22	168	165	0	2	21.26	0	0	0	0	0	0	0	1	0	19.47	0	1	16	0	0	1	0	0	0	0	0	2070.8230628	1	0	0
20	175	167	0	2	17.96	0	0	1	0	0	0	0	1	0	18.82	0	0	12.5	1	0	1	0	0	1	0	0	1253.4525623	0	1	1
29	176	162	0	1	22.6	0	0	0	1	1	1	0	0	0	22.86	0	1	16	1	1	1	0	0	1	0	0	1595.8975979	1	0	1
26	176	168	0	1	27.44	0	0	0	1	0	1	0	0	0	20.9	0	2	26	1	0	1	0	0	0	0	0	2197.7344851	1	0	0
21	174	156	0	1	31.71	0	1	0	0	0	0	0	1	0	20.96	0	0	10	1	0	0	0	0	0	0	0	1755.8670229	0	1	0
31	179	165	0	1	27.15	0	0	0	2	1	0	0	1	0	20.2	0	2	20	1	0	0	0	0	0	0	0	2410.2723472	1	0	0
26	178	165	0	1	28.41	0	0	0	1	0	0	0	0	0	20.2	0	2	20	0	1	0	0	0	0	0	0	1509.2318472	1	1	1
25	175	165	0	1	26.12	0	0	0	0	0	0	0	0	0	22.04	0	2	20	0	1	0	0	1	0	0	0	1875.4605972	1	0	1
32	167	161	0	2	26.89	0	0	0	2	1	1	0	1	0	24.69	2	2	27	1	0	1	1	0	0	0	0	1672.3490582	1	1	0
26	182	160	0	1	24.15	1	1	0	1	0	0	0	1	0	19.14	0	0	9	0	1	1	0	0	0	0	0	1033.3273347	0	1	1
30	178	165	0	1	29.67	0	1	0	2	1	0	0	1	0	23.32	0	0	11.5	0	0	1	0	0	0	0	0	1503.0190681	1	1	1
27	167	151	0	1	20.44	0	0	0	1	0	0	0	1	0	18.86	0	2	26	0	1	1	0	0	0	0	0	1913.2791272	1	1	0
27	172	165	0	2	21.97	0	0	0	1	0	0	0	1	0	18	1	2	26	0	1	0	0	0	0	0	0	1600.0239371	1	1	0
38	170	118	0	2	24.22	0	0	1	2	0	0	0	0	0	37.35	2	0	14	0	0	1	0	0	0	0	0	1084.2391652	1	1	1
37	176	161	0	1	19.37	0	1	0	2	0	0	0	1	0	25.08	2	2	20.5	0	0	0	0	1	1	0	0	1519.2116349	1	0	1
29	176	156	0	2	23.41	0	0	0	1	1	0	0	0	0	18.49	1	1	16	1	1	0	0	0	1	0	0	2170.1503084	1	0	0
26	173	165	0	1	25.06	0	0	0	1	0	0	0	0	0	19.47	0	0	13	1	1	0	0	0	0	0	0	1666.5620936	1	1	0
31	178	165	0	2	23.67	0	0	0	2	1	0	0	0	0	18.73	0	0	12	0	1	0	0	0	0	0	0	1986.2995446	1	0	0
29	176	162	0	2	19.37	0	0	0	1	0	0	0	0	0	20.58	0	0	11	1	0	0	0	0	0	0	0	2135.6520569	1	0	0
31	170	159	0	1	25.43	1	0	1	2	1	0	0	0	0	19.38	0	0	13.5	1	0	0	0	0	0	0	0	1731.9036468	1	0	0
30	170	161	0	2	30.45	0	0	0	2	0	1	0	0	0	21.22	0	1	15	0	1	1	0	0	0	0	0	1620.6944861	0	1	1
29	175	155	1	1	21.22	0	0	0	1	0	0	0	0	0	19.15	0	2	19.5	0	0	1	0	0	0	0	0	1264.3323065	1	1	0
24	176	160	0	2	17.76	0	0	0	0	0	0	0	0	0	19.14	0	1	16.5	1	0	1	1	0	0	0	0	1873.4635086	1	0	0
33	170	161	0	1	30.45	1	1	1	2	0	0	1	1	0	21.22	0	1	15	0	0	1	0	0	1	1	0	1156.4733455	0	1	1
40	172	165	0	2	21.97	0	1	0	2	0	1	0	1	0	22.04	0	0	12	1	0	0	0	0	0	0	0	1623.6230411	1	1	1
29	176	159	0	2	25.5	1	1	1	1	0	0	0	0	0	24.72	2	0	11.5	0	1	1	1	0	0	0	0	1499.6426835	1	1	1
26	172	164	0	1	25.35	0	0	0	1	1	1	0	0	0	20.45	0	2	19	0	0	0	0	0	0	0	0	1690.8314177	1	0	1
30	165	163	0	1	29.38	0	0	0	2	1	1	0	0	0	18.44	1	2	21	1	0	0	0	0	1	0	0	1188.8808413	1	1	1
27	174	164	0	2	22.46	0	0	0	1	1	0	0	0	0	27.14	2	2	21.5	0	0	0	0	1	0	0	0	1515.1168724	0	1	1
29	168	158	0	1	24.8	0	1	0	1	0	0	0	0	0	26.04	2	1	15	0	1	0	0	0	1	0	0	904.92690807	0	1	1
33	165	160	0	1	25.71	0	1	0	2	1	1	0	0	0	21.09	0	0	13	0	1	0	0	0	0	0	0	1589.3451356	1	1	0
25	172	164	0	1	25.69	0	0	0	0	0	0	0	0	0	18.22	1	2	20	1	0	0	0	0	0	0	0	1173.9883462	1	1	1
30	168	165	0	1	23.03	0	1	0	2	1	1	0	1	0	19.47	0	0	12	1	0	0	0	0	0	0	0	1052.0603413	1	1	1
33	175	169	0	2	22.86	0	0	0	2	1	0	0	0	0	17.16	1	2	25	0	0	1	1	0	0	0	0	816.37300099	1	1	1
28	182	168	0	2	30.19	0	0	0	1	0	0	0	0	0	21.26	0	2	20	1	0	0	1	0	0	0	0	2072.2097907	1	0	0
28	175	160	0	2	26.12	0	0	0	1	1	1	0	1	0	17.97	1	0	11.5	1	1	0	0	0	0	0	0	1099.040669	1	1	1
33	176	168	0	2	19.37	1	1	0	2	0	0	0	1	0	20.55	0	2	19	1	1	0	0	0	1	0	0	1261.656126	1	1	1
28	168	163	0	2	22.14	0	0	0	1	0	0	0	1	0	19.2	0	2	22.5	1	1	0	0	0	0	0	0	1004.1612149	1	1	1
28	170	165	0	2	25.95	0	0	0	1	0	0	0	0	0	21.67	0	1	18.5	1	0	0	0	0	0	0	0	1011.8598065	1	1	1
35	174	155	0	1	24.77	0	1	0	2	0	0	0	0	0	20.81	0	0	13	1	1	0	0	0	0	0	0	1274.356127	1	1	1
25	175	165	0	2	21.55	1	0	0	0	0	1	0	0	0	21.67	0	2	21	1	1	0	0	0	1	0	0	1937.1979907	1	0	1
27	174	154	0	2	18.17	0	1	0	1	1	0	0	1	0	22.35	0	1	17	1	0	1	0	0	0	0	0	1131.1060694	1	1	1
31	160	162	0	2	24.8	1	1	0	2	1	0	0	0	0	19.24	0	2	20.5	1	1	1	0	0	0	0	0	1493.1827788	0	1	1
27	170	155	0	1	27.68	0	0	0	1	1	0	0	0	0	18.73	0	2	24.5	1	1	1	0	0	0	0	0	1774.5219772	0	1	1
37	172	158	0	2	26.03	0	0	0	2	0	1	0	1	0	24.03	2	1	17	1	1	0	0	0	0	0	0	1574.6018565	1	0	1
31	173	168	0	1	23.39	0	0	0	2	1	0	0	0	0	18.78	0	2	21	0	1	0	0	1	0	0	0	1445.8948684	0	1	1
31	170	160	0	1	25.95	0	0	0	2	0	0	0	0	0	20.51	0	2	20	0	1	0	0	0	0	0	0	1657.8283981	1	1	0
23	171	159	0	1	23.6	0	0	0	0	0	1	0	0	0	18.39	1	1	16.5	1	0	0	0	0	0	0	0	1775.4831475	1	1	0
34	175	164	0	1	22.86	0	1	0	2	0	0	0	0	0	18.59	0	2	20	1	1	0	0	0	0	0	0	2093.9022556	1	0	0
28	172	156	0	2	28.73	1	1	1	1	0	0	0	0	0	22.6	0	0	0	1	0	0	0	1	0	0	0	1980.2995899	1	0	0
29	174	164	0	2	21.47	0	0	0	1	1	1	0	0	0	19.52	0	2	20	1	0	0	0	1	0	0	0	1006.121732	1	1	1
29	175	169	0	1	21.22	0	0	0	1	1	1	0	1	0	15.76	1	1	15	1	1	1	0	0	0	0	0	1503.6992421	1	1	0
32	172	165	0	1	18.59	0	0	0	2	1	0	0	1	0	21.3	0	1	18	0	0	1	0	0	0	0	0	2446.9070188	1	0	0
26	186	168	0	2	28.18	0	0	0	1	1	0	0	0	0	25.86	2	0	13.5	1	0	0	0	0	0	0	0	2895.4478257	1	0	0
33	175	163	0	2	22.86	0	0	0	2	0	0	0	1	0	19.76	0	2	20.5	1	0	1	0	0	0	0	0	2287.3042788	0	0	0
30	174	166	0	1	24.77	0	0	0	2	1	0	0	0	0	23.23	0	2	21	1	1	1	0	0	1	0	0	1633.6199299	1	1	1
32	178	165	0	1	24.93	0	0	0	2	1	1	0	0	0	18	1	2	23	1	0	1	0	0	0	0	0	1462.338164	1	0	1
28	181	160	0	2	23.5	0	0	0	1	1	1	0	1	0	19.53	0	2	21	1	1	0	0	0	1	0	0	1571.9440486	1	1	1
24	170	158	0	1	25.95	0	0	0	0	0	1	0	1	0	20.83	0	1	15	0	0	0	0	0	0	0	0	1852.7372778	0	1	1
28	175	164	0	2	19.59	0	0	0	1	1	0	0	0	0	18.22	1	0	13	1	0	0	0	0	1	0	0	1568.981127	1	0	1
27	175	168	0	1	25.8	0	0	0	1	1	1	0	0	0	24.09	2	0	12	1	1	0	0	0	0	0	0	1841.9569689	1	0	0
28	168	160	0	2	23.03	0	0	0	1	1	1	0	1	0	21.48	0	2	20	1	0	0	0	0	0	0	0	2131.5303383	1	1	0
29	172	162	0	1	25.35	0	0	0	1	1	1	0	0	0	19.05	0	2	21	1	1	0	0	0	0	0	0	1689.9167386	0	1	1
29	178	155	0	1	25.25	0	0	0	1	1	0	0	1	0	19.15	0	1	15	1	0	1	0	0	0	0	0	1668.6054355	0	1	0
21	175	165	0	2	19.59	0	1	0	0	0	1	0	0	0	23.88	0	0	11	1	0	1	0	0	0	0	0	2030.0371017	0	1	0
35	184	163	0	2	24.22	0	1	0	2	0	1	0	0	0	26.35	2	0	12	1	1	1	0	0	0	0	0	1760.3949478	1	0	1
37	170	160	0	1	20.76	1	0	0	2	1	1	0	0	0	17.97	1	2	25	0	1	1	0	0	1	0	0	1726.4586267	1	1	0
29	170	160	0	2	24.91	0	0	0	1	0	1	0	1	0	18.36	1	2	20	0	0	0	0	0	0	0	0	2149.7800397	1	0	0
27	177	160	0	2	20.75	1	0	1	1	0	0	0	0	0	17.97	1	1	17	1	1	0	0	0	1	0	0	1570.3503498	0	1	1
34	178	164	0	1	18.94	0	0	0	2	0	0	0	1	0	23.05	0	0	14	0	1	0	0	0	0	0	0	2246.5440116	1	1	1
25	174	165	0	2	19.16	0	0	0	0	0	0	0	1	0	16.16	1	1	16	1	0	0	0	0	0	0	0	1833.585381	0	0	0
36	170	165	0	2	24.22	0	1	0	2	1	1	0	0	0	22.04	0	0	10	1	0	0	0	0	0	0	0	1676.6759216	0	1	1
35	180	165	0	1	21.6	0	0	0	2	1	0	0	1	0	20.94	0	2	20.5	1	1	1	0	0	1	0	0	2387.6867963	1	0	0
30	174	168	0	1	23.12	0	0	0	2	1	0	0	0	0	23.74	0	1	18	1	0	0	0	1	0	0	0	1611.5957216	1	1	1
30	173	160	0	2	23.39	0	0	0	2	0	0	0	0	0	24.02	2	0	11	1	1	1	0	0	0	0	0	1372.1918889	1	0	1
28	182	162	0	2	24.91	0	1	0	1	0	0	0	1	0	29.34	2	2	23	0	1	1	0	0	0	0	0	2247.1443353	1	0	0
35	178	160	0	1	26.83	0	0	0	2	0	1	0	1	0	21.48	0	0	14	1	0	1	1	0	0	0	0	1390.6955099	0	1	1
26	178	160	0	2	24.46	0	0	0	1	1	1	0	0	0	18.55	0	2	20.5	1	0	1	0	0	0	0	0	2164.5886637	1	0	0
30	170	170	0	1	20.76	0	1	0	2	0	0	0	0	0	20.76	0	2	20	0	1	1	0	0	0	0	0	480.4382209	0	0	1
22	180	167	0	2	27.47	0	1	0	0	0	0	1	0	0	18.47	1	1	18.5	0	1	0	0	0	0	0	0	1714.4112153	1	0	0
31	175	160	0	1	26.78	0	0	0	2	0	0	0	0	0	20.31	0	0	13	0	0	0	0	0	0	0	0	2330.4516766	1	0	0
30	172	163	0	1	20.62	0	0	0	2	1	1	0	0	0	21.08	0	2	22	1	0	0	0	1	0	0	0	2020.1587996	1	1	0
30	176	158	0	2	20.66	0	0	0	2	1	1	0	1	0	19.23	0	2	21	1	0	0	0	1	0	0	0	1716.3300423	1	0	1
32	175	165	0	1	26.12	0	1	0	2	1	1	0	0	0	22.04	0	2	20	1	0	0	0	0	0	0	0	2113.4154762	1	1	0
31	180	172	0	1	27.78	0	0	0	2	0	0	0	0	0	20.28	0	1	16.5	1	0	0	0	0	0	0	0	1957.572877	1	0	0
29	170	167	0	2	24.22	0	1	0	1	0	1	1	0	0	20.8	0	2	23.5	1	0	0	0	0	0	0	0	1415.4374266	1	0	0
33	170	160	0	2	25.95	1	0	1	2	0	0	0	1	0	25.39	2	1	15	1	1	1	1	0	0	0	0	1501.6650923	1	1	1
23	174	161	0	2	21.14	0	0	0	0	0	0	0	0	0	22.76	0	2	19	1	0	1	0	0	0	0	0	1768.7808476	1	1	0
37	173	165	0	1	23.39	0	1	0	2	0	0	0	1	0	18.37	1	1	17	0	0	1	1	0	0	0	0	1339.0743135	0	0	1
26	183	160	0	1	21.5	0	1	0	1	0	0	0	1	0	17.58	1	0	12	1	1	0	0	0	0	0	0	1783.2223274	0	1	0
25	188	160	0	2	20.37	0	0	0	0	1	0	0	0	0	15.63	1	2	31	1	0	0	0	0	0	0	0	2742.5936367	1	0	0
31	170	157	0	2	23.36	0	0	0	2	0	0	0	1	0	20.28	0	1	18	0	0	0	0	0	0	0	0	1662.0144048	1	1	0
27	170	158	0	1	27.68	0	0	0	1	1	0	0	0	0	26.04	2	1	15	1	0	1	0	0	0	0	0	4111.2074603	1	0	0
30	174	168	0	2	24.77	0	0	0	2	1	0	0	1	0	16.65	1	1	16.5	1	0	1	0	0	0	0	0	2664.5988459	1	0	0
31	178	158	0	2	20.52	0	0	0	2	0	0	0	0	0	17.63	1	2	21.5	1	1	1	0	0	0	0	0	2450.4296561	1	0	0
38	172	160	0	1	25.35	0	1	0	2	0	1	0	1	0	19.53	0	2	20	1	1	1	0	0	0	0	0	1656.7929838	1	0	0
24	167	161	0	2	19.72	0	0	0	0	0	0	1	0	0	20.25	0	0	7.5	0	1	0	0	0	0	0	0	1336.6287669	0	1	0
30	175	163	0	2	26.12	0	0	0	2	1	0	0	0	0	20.7	0	2	20	1	0	0	0	0	0	0	0	1668.0218651	1	1	0
33	172	158	0	2	20.28	0	1	0	2	0	0	0	0	0	21.23	0	0	14	1	1	0	0	0	0	0	0	1843.3480893	1	0	1
34	180	165	0	2	21.6	0	0	0	2	0	1	0	1	0	18.73	0	0	11.5	1	1	0	0	0	0	0	0	1546.9235337	1	0	1
31	176	162	0	2	20.98	0	0	0	2	1	0	0	0	0	21.91	0	0	13.5	1	1	0	0	1	0	0	0	2109.7800114	1	0	0
24	171	163	0	1	27.36	0	0	0	0	0	0	0	0	0	23.71	0	2	21	1	1	0	0	0	0	0	0	1141.9045813	1	1	1
28	176	164	0	2	22.28	0	0	0	1	0	0	0	0	0	17.85	1	2	19	1	0	0	0	0	0	0	0	2520.5845754	1	0	0
23	174	162	0	2	21.47	0	0	0	0	0	0	0	0	0	19.81	0	1	15	0	0	0	0	0	0	0	0	2538.8772532	1	0	0
29	176	160	0	1	21.31	0	0	0	1	1	0	0	0	0	21.48	0	2	30	1	0	0	0	0	0	0	0	2519.1637864	1	0	0
29	170	165	0	1	25.95	0	0	0	1	1	1	0	0	0	22.04	0	1	15	1	1	0	0	0	0	0	0	1813.704505	1	0	1
27	168	160	0	1	19.13	0	0	0	1	1	0	0	1	0	16.6	1	2	25	1	0	0	0	0	0	0	0	1813.7673079	1	1	0
33	175	164	0	2	26.12	0	0	0	2	1	1	0	0	0	19.33	0	2	28	1	0	1	0	0	0	0	0	889.75388161	1	1	1
31	172	160	0	1	19.94	0	1	0	2	0	0	0	1	0	21.09	0	2	22	1	0	0	0	0	0	0	0	3162.9726819	1	0	0
26	173	160	0	1	20.05	0	0	0	1	1	1	0	0	0	21.48	0	2	21	1	1	0	0	0	1	0	0	1673.8454428	1	1	1
26	175	163	0	2	21.22	0	0	0	1	1	1	0	0	0	16	1	0	14.5	1	0	1	0	0	0	0	0	1807.182001	1	1	0
36	178	157	0	1	19.88	0	1	0	2	0	0	0	1	0	21.1	0	1	18	0	1	0	0	0	0	0	0	1887.8473399	1	1	0
31	176	167	0	2	20.98	0	0	0	2	1	1	0	1	0	19.72	0	1	18	1	0	0	0	0	0	0	0	1984.6160899	1	0	0
26	170	160	0	2	24.22	0	0	0	1	0	1	0	0	0	19.53	0	1	18	0	1	0	0	0	0	0	0	1985.1452983	1	0	0
29	170	160	0	2	25.95	0	0	0	1	0	1	0	1	0	21.09	0	1	16	1	1	0	0	0	0	0	0	1327.5021791	1	1	1
28	174	165	0	1	29.07	0	0	0	1	1	1	0	0	0	19.28	0	1	18.5	1	1	0	0	0	0	0	0	1159.2107302	1	1	1
22	165	167	0	2	26.81	0	0	0	0	0	0	0	1	0	22.95	0	1	17	0	0	0	0	0	0	0	0	1338.3239061	0	1	1
30	173	153	0	1	20.05	0	0	0	2	1	1	0	0	0	23.92	0	0	14	1	0	0	0	0	0	0	0	1603.6968677	1	1	1
29	181	158	0	2	25.03	0	0	0	1	0	1	0	1	0	16.62	1	2	19	0	0	0	0	0	0	0	0	1723.1605433	1	0	1
27	175	163	0	1	23.84	0	0	0	1	0	0	0	0	0	19.95	0	2	22	0	0	0	0	0	0	0	0	1839.265797	1	1	0
29	186	168	0	2	26.01	0	0	0	1	1	0	0	0	0	21.26	0	0	10	1	0	0	0	0	0	0	0	1725.8743353	1	1	0
22	170	155	0	1	24.22	0	0	0	0	0	0	0	0	0	18.73	0	2	25	0	0	0	0	0	0	0	0	1778.625334	1	1	1
26	172	163	0	1	22.31	0	0	0	1	0	1	0	1	0	19.95	0	1	16	1	0	0	0	0	1	0	0	2159.0641786	1	0	0
27	168	168	0	2	26.57	1	0	1	1	1	1	0	0	0	19.84	0	0	9	1	0	0	0	0	1	0	0	1828.389995	0	1	0
26	170	162	0	1	24.22	0	0	0	1	0	1	0	0	0	19.05	0	1	18	1	0	0	0	0	0	0	0	1597.979005	1	1	0
30	170	156	0	1	25.61	0	0	0	2	1	0	0	0	0	22.6	0	2	24	1	0	0	0	0	0	0	0	1772.6569478	1	1	1
31	171	166	0	1	23.94	0	0	0	2	0	0	0	0	0	21.77	0	0	10	1	0	0	0	0	0	0	0	1113.3487867	0	1	1
34	172	160	0	2	24.68	0	1	0	2	0	0	0	0	0	19.14	0	0	14	0	0	0	0	0	1	0	0	1628.781375	1	1	1
30	170	170	0	2	23.36	0	1	0	2	0	1	0	0	0	18.69	0	0	11	0	0	0	0	0	0	0	0	1478.0706369	1	1	1
35	171	159	0	1	23.94	0	1	0	2	1	0	0	0	0	20.57	0	2	23	0	0	1	0	0	0	0	0	1405.3770751	1	1	1
37	173	163	0	1	24.06	0	0	0	2	0	1	0	0	0	22.21	0	2	25	1	0	1	0	0	0	0	0	1203.7855893	1	0	1
32	169	156	0	1	26.26	0	0	0	2	1	1	0	1	0	19.72	0	2	20	1	0	1	0	0	0	0	0	1370.010881	1	1	1
28	180	162	0	1	27.78	1	0	0	1	0	0	0	0	0	18.67	0	0	7	1	0	1	0	0	0	0	0	1404.181747	1	1	1
22	165	170	0	1	29.02	0	0	0	0	0	0	0	1	0	16.61	1	1	17	1	0	1	0	1	0	0	0	915.10065873	0	1	1
27	175	155	0	1	20.57	0	0	0	1	0	0	0	0	0	20.19	0	2	19.5	1	0	1	0	0	0	0	0	868.58057209	1	1	1
24	173	170	0	1	20.05	0	1	0	0	0	0	0	1	0	19.03	0	1	15	1	0	0	0	0	0	0	0	1555.1798022	1	1	1
26	170	155	0	2	25.95	0	0	0	1	1	1	0	1	0	24.97	2	1	15	1	0	9	0	0	0	0	0	1474.1169084	1	1	1
31	169	164	0	2	24.16	0	1	0	2	0	0	0	0	0	21.94	0	0	12	0	0	0	0	0	0	0	0	1664.1835843	1	1	0
25	172	165	0	1	23.66	0	0	0	0	1	1	0	1	0	23.51	0	0	12	1	0	0	0	0	0	0	0	1322.8481597	1	1	1
34	170	155	0	1	27.68	0	1	0	2	0	0	0	0	0	19.15	0	2	19	1	0	0	1	0	1	0	0	2100.3938965	1	1	0
28	170	161	0	1	22.84	1	1	1	1	0	0	0	1	0	21.6	0	0	9	0	1	0	0	1	0	0	0	902.91622222	0	1	1
28	165	165	0	2	24.61	0	1	0	1	0	0	0	1	0	24.61	2	2	22	0	1	0	0	0	0	0	0	2249.5421687	1	0	0
36	171	159	0	2	23.77	0	0	0	2	0	0	0	1	0	18.59	0	1	16	1	0	0	0	0	0	0	0	1259.6708251	1	1	1
26	175	158	0	2	22.86	0	0	0	1	1	1	0	0	0	21.03	0	1	17.5	1	1	0	0	0	1	0	0	1490.9522566	1	1	1
25	163	163	0	1	22.58	0	1	0	0	0	1	1	0	0	17.31	1	0	14	0	0	0	0	0	0	0	0	1296.3980278	0	1	1
31	172	165	0	1	23.66	0	0	0	2	0	1	0	1	0	16.53	1	2	25	0	0	0	0	0	0	0	0	1457.2515516	1	1	0
25	172	158	0	1	23.66	0	0	0	0	0	1	0	1	0	21.03	0	1	15.5	1	0	0	0	0	0	0	0	1649.5476306	1	0	1
31	176	156	0	1	28.73	0	0	0	2	1	0	0	1	0	25.68	2	2	27.5	1	0	0	0	0	1	0	0	2502.7810658	1	0	0
26	172	165	0	1	20.28	0	0	0	1	0	0	0	0	0	19.83	0	1	16	1	1	0	0	0	0	0	0	1864.9733829	1	1	0
35	170	166	0	1	27.68	0	0	0	2	0	0	0	0	0	19.96	0	2	32.5	0	0	1	0	0	0	0	0	1834.2733085	1	1	0
35	170	166	0	2	25.95	0	0	0	2	0	1	0	1	0	21.77	0	0	13	1	1	1	0	0	0	0	0	1467.1813889	1	0	0
23	173	163	0	1	27.4	0	0	0	0	0	1	0	1	0	24.46	2	0	9	1	1	1	0	0	0	0	0	944.52653009	1	1	1
27	175	160	0	2	20.57	0	0	0	1	0	1	0	1	0	21.09	0	2	21	1	0	1	0	0	0	0	0	1627.8466078	1	1	0
32	174	160	0	1	23.12	0	0	0	2	0	0	0	1	0	19.92	0	2	20	0	0	0	0	0	1	0	0	1141.4830089	1	1	1
33	165	165	0	2	22.04	0	1	0	2	0	0	0	1	0	22.04	0	1	16	0	0	0	0	0	0	0	0	1391.3819524	1	1	1
30	165	160	0	1	25.71	0	0	0	2	1	1	0	1	0	20.31	0	1	15.5	0	0	0	0	0	0	0	0	1350.9504623	1	1	1
28	175	168	0	2	24.49	0	0	0	1	1	0	0	0	0	16.83	1	2	22.5	1	0	0	0	0	0	0	0	1415.5914957	1	1	1
31	168	158	0	1	24.8	0	1	0	2	0	0	0	1	0	19.23	0	1	16	1	1	0	0	0	0	0	0	1526.2552194	1	1	1
28	170	160	0	2	24.22	0	0	0	1	0	0	0	0	0	25	2	0	11	1	0	0	0	0	0	0	0	985.58206085	1	1	1
31	170	170	0	1	20.42	0	1	0	2	0	0	0	0	0	19.9	0	0	11.5	0	0	0	0	0	0	0	0	1481.8405661	0	1	1
27	175	169	0	2	17.96	0	0	0	1	0	0	0	1	0	22.76	0	0	8	0	0	0	0	0	0	0	0	1431.1044031	1	1	1
21	172	162	0	2	28.73	0	0	0	0	0	0	0	0	0	20.96	0	1	15	1	0	1	0	0	0	0	0	1690.1361739	0	1	0
30	168	160	0	1	18.6	0	0	0	2	0	0	0	1	0	20.7	0	0	13	1	1	0	0	0	0	0	0	1816.4449048	0	0	0
32	180	160	0	1	24.69	0	0	0	2	0	0	0	1	0	18.95	0	2	26.5	1	1	0	0	0	0	0	0	1933.0853214	1	1	0
29	162	165	0	1	24.77	0	1	0	1	0	1	0	1	0	23.88	0	2	19	1	1	0	0	0	0	0	0	2064.4815218	1	0	0
25	178	168	0	1	26.51	0	0	0	0	1	0	0	1	0	21.26	0	2	21	1	0	0	0	0	0	0	0	2069.5934917	1	0	1
28	176	168	0	2	27.44	0	0	0	1	1	0	0	0	0	21.26	0	2	20	1	0	1	0	0	0	0	0	2127.1352985	1	1	0
28	176	155	0	1	27.44	0	0	0	1	0	0	0	0	0	20.81	0	2	22.5	1	0	1	0	0	1	0	0	1855.5297122	1	1	0
28	172	161	0	2	24.68	0	0	0	1	0	0	0	0	0	19.29	0	2	19.5	1	0	1	0	1	0	0	0	1352.2097188	1	1	1
29	172	160	0	2	25.35	0	0	1	1	0	0	0	1	0	23.05	0	1	16	0	0	1	0	0	0	0	0	1159.4501614	0	1	1
27	177	165	0	2	19.15	1	0	1	1	0	0	0	0	0	20.2	0	0	10	1	0	0	0	0	0	0	0	1523.6722194	0	1	1
30	180	170	0	2	23.15	0	1	0	2	0	0	0	0	0	19.03	0	1	15	1	0	0	0	1	0	0	0	1794.7651121	1	1	0
24	170	167	0	2	24.91	0	0	0	0	0	0	0	0	0	21.51	0	1	18	1	0	0	0	0	0	0	0	1862.3098457	1	1	0
31	168	168	0	1	21.97	0	0	0	2	1	0	0	0	0	18.6	0	1	15	1	1	0	0	0	0	0	0	1732.2714841	0	1	0
29	182	158	0	2	22.64	0	1	0	1	1	1	0	1	0	24.03	2	2	20	1	0	1	0	0	0	0	0	1341.7622123	1	1	1
28	175	160	0	2	17.63	0	0	0	1	0	0	0	0	0	20.7	0	0	14	1	0	0	0	0	0	0	0	1339.4918423	0	1	1
27	172	158	0	1	21.3	0	0	0	1	0	0	0	1	0	21.23	0	2	19	1	0	0	0	0	0	0	0	1543.9723264	1	0	0
32	180	161	0	2	27.47	0	0	0	2	0	0	1	0	0	18.32	1	1	15.5	0	1	0	0	1	0	0	0	1335.5639444	1	1	1
27	178	157	0	1	23.67	0	0	0	1	1	1	0	0	0	19.47	0	2	22	1	0	0	0	0	0	0	0	1953.4275036	1	0	0
34	171	165	0	2	21.37	0	1	0	2	0	1	0	0	0	22.77	0	2	28	0	1	0	0	0	0	0	0	1834.353711	1	1	0
35	168	168	0	2	22.32	0	1	0	2	0	0	0	0	0	23.74	0	2	19	1	1	1	0	0	0	0	0	1510.9338029	1	1	1
31	170	158	0	1	22.15	0	1	0	2	0	0	0	1	0	20.83	0	0	12	0	1	1	0	0	0	0	0	1604.9114907	1	1	1
27	175	170	0	1	24.49	0	0	0	1	0	0	0	1	0	19.03	0	2	27	1	1	1	0	0	0	0	0	1567.8647765	1	1	1
28	185	165	0	2	27.76	0	0	0	1	1	1	0	1	0	19.83	0	2	23	1	1	1	0	0	0	0	0	1994.0058224	1	0	0
26	170	163	0	2	19.72	0	0	0	1	1	1	0	0	0	18.82	0	2	20	1	1	1	0	0	0	0	0	1834.6795407	1	0	0
26	181	168	0	2	21.37	0	1	0	1	0	1	0	1	0	19.49	0	2	20	1	1	1	0	1	0	0	0	1481.4576524	1	1	0
27	180	159	0	2	26.85	0	0	0	1	1	0	0	1	0	23.34	0	1	16	1	0	1	0	0	0	0	0	1419.4484226	1	1	1
23	172	167	0	1	20.45	0	0	0	0	0	0	0	1	0	16.85	1	1	15	1	1	0	0	0	0	0	0	1435.9053175	0	1	1
22	175	160	0	2	24.49	0	0	0	0	0	0	0	1	0	18.75	0	0	14	1	0	0	0	0	0	0	0	1669.3049494	1	0	1
25	174	158	0	2	18.99	0	0	0	0	0	1	0	1	0	23.03	0	2	26.5	1	0	0	0	0	0	0	0	1402.4293433	1	1	1
23	170	165	0	2	25.95	0	0	0	0	0	1	0	0	0	20.2	0	2	19	1	0	0	0	0	0	0	0	1052.7551334	0	1	1
28	172	170	0	2	25.69	0	0	0	1	1	0	0	0	0	22.49	0	2	21	1	1	0	0	0	0	0	0	1527.9105556	1	1	0
34	165	168	0	2	26.45	0	1	0	2	0	0	0	1	0	20.55	0	1	16	0	1	0	0	0	1	0	0	947.77830952	1	1	1
31	183	165	0	2	19.11	0	0	0	2	0	0	0	1	0	17.45	1	2	27.5	1	1	0	0	0	0	0	0	1401.2784524	1	1	0
25	178	156	0	1	25.25	0	0	0	0	0	1	0	0	0	21.37	0	2	26	1	0	0	0	0	0	0	0	1279.9295777	0	1	1
27		158	0	1		0	0	0	1	0	0	0	0	0	18.43	1	0	12.5	0	0	0	0	0	0	0	0	1636.374208	0	0	0
26	175	160	0	1	23.67	0	0	0	1	0	0	0	0	0	19.14	0	1	16	1	0	0	0	0	0	1	0	1758.8062758	1	0	0
29	172	157	0	1	27.04	0	1	0	1	0	0	0	1	0	21.3	0	0	12.5	1	1	0	0	0	0	0	0	1638.8640476	1	1	0
28	176	160	0	1	25.83	0	0	0	1	0	1	0	0	0	19.92	0	2	22	1	1	0	0	0	1	0	0	2115.581628	1	1	0
28	172	167	0	1	24.51	0	1	0	1	0	0	0	0	0	20.8	0	1	17	0	1	0	0	0	0	0	0	1681.9963132	1	1	0
27	168	167	0	1	19.49	0	1	1	1	0	0	0	0	0	19.72	0	0	14	1	1	1	0	0	0	0	0	1682.2971138	0	0	1
28	175	150	0	1	17.63	0	0	0	1	0	0	0	1	0	21.33	0	1	16	1	1	1	0	0	0	0	0	2472.9278085	0	0	0
31	176	164	0	1	21.95	0	1	0	2	0	0	0	1	0	19.33	0	2	20	1	1	1	0	0	0	1	0	1493.3908624	1	1	1
29	178	150	0	2	20.52	0	0	0	1	0	0	0	1	0	22.22	0	0	12	1	1	1	0	0	0	0	0	1804.4623363	1	0	0
36	170	167	0	1	27.68	0	0	0	2	0	0	0	0	0	21.51	0	2	25	0	1	1	0	0	0	0	0	2143.8985734	1	0	0
31	180	168	0	1	23.46	0	0	0	2	0	0	0	1	0	19.13	0	2	24	1	0	1	0	0	1	0	0	1470.076792	0	1	1
27	165	165	0	1	25.71	0	1	0	1	1	1	0	0	0	19.47	0	2	22	1	0	1	0	0	0	0	0	1918.7541844	1	1	0
26	170	160	0	2	28.55	0	0	0	1	0	0	0	1	0	23.44	0	0	11	0	0	1	0	0	1	0	0	1998.1871726	0	0	0
31	171	158	0	1	22.23	0	0	0	2	0	0	0	0	0	18.83	0	1	18	0	0	1	0	0	0	0	0	1584.6523965	1	1	0
26	170	160	0	2	24.22	0	0	0	1	0	0	0	1	0	21.48	0	2	25	0	1	1	0	0	0	0	0	1638.8135067	1	0	1
22	174	168	0	2	22.29	0	0	0	0	0	0	0	1	0	19.31	0	0	11	0	0	0	0	0	0	0	0	1450.6289563	1	1	1
28	168	158	0	2	19.84	0	0	0	1	1	0	0	0	0	19.63	0	0	14	1	1	0	0	0	0	0	0	1545.9264858	1	1	1
27	173	156	0	2	21.05	0	0	0	1	1	0	0	0	0	18.49	1	1	16	1	0	1	0	0	0	0	0	1492.762408	1	1	1
34		168	0	2		0	0	0	2	1	0	0	0	0	18.07	1	2	27	1	0	1	0	0	0	0	0	1926.769005	1	0	0
39	180	162	0	1	24.69	1	1	1	2	0	0	0	1	0	22.1	0	1	15	1	1	1	0	0	0	0	0	1657.5860036	0	1	0
29	174	161	0	1	22.29	0	0	0	1	1	0	0	0	0	18.52	0	1	16.5	1	0	0	0	0	1	0	0	1938.6325099	1	0	0
27	175	166	0	2	22.2	0	0	0	1	1	1	0	1	0	19.05	0	1	15.5	1	0	0	0	0	0	0	0	2280.813317	1	1	0
25	177	170	0	1	24.9	0	0	0	0	1	0	0	0	0	22.49	0	1	16	1	0	0	0	0	0	0	0	2168.6950556	1	0	0
25	174	165	0	2	28.08	0	0	0	0	1	1	0	0	0	22.04	0	2	30	1	1	0	0	0	1	0	0	2891.9553175	1	1	0
26	173	163	0	2	24.39	0	0	0	1	0	1	0	0	0	18.82	0	2	25	0	1	0	0	0	0	0	0	1705.1422368	0	1	0
39	173	160	1	1	25.06	1	1	0	2	0	1	0	1	0	23.44	0	1	16	1	0	1	0	0	0	0	0	1644.0781997	1	0	0
24	176	160	0	2	27.44	0	0	0	0	0	0	0	0	0	18.75	0	0	12	0	0	1	0	0	0	0	0	2214.913375	1	0	0
26	180	162	0	1	24.69	0	0	0	1	0	1	0	1	0	20.96	0	1	18	1	0	1	0	0	0	0	0	2283.4465972	1	0	0
27	168	160	0	2	20.55	0	0	0	1	1	0	0	0	0	19.14	0	2	20	1	0	1	0	0	0	0	0	2207.3302272	1	0	0
27	183	172	0	1	27.62	0	0	0	1	0	0	0	1	0	17.58	1	2	23	0	0	1	0	0	0	0	0	2226.1461849	1	0	0
26	172	150	0	2	27.04	0	0	0	1	0	0	0	0	0	18.22	1	1	17	0	0	0	0	0	0	0	0	1863.3155357	0	0	0
30	167	158	0	1	22.95	0	1	0	2	0	0	0	1	0	19.23	0	1	16	0	0	0	0	0	0	0	0	1305.3039296	1	1	1
29	177	170	0	2	21.71	0	0	0	1	1	0	0	0	0	20.42	0	2	20	1	0	0	0	0	0	0	0	1903.7715661	1	0	0
27	171	160	0	2	25.65	0	0	0	1	1	0	0	0	0	24.22	2	1	17.5	1	1	0	0	0	0	0	0	1667.420504	1	0	1
29	178	160	0	1	21.46	0	0	0	1	1	0	0	1	0	19.14	0	1	15	1	1	0	0	1	0	0	0	775.90832011	1	1	1
24	175	166	0	1	26.94	0	0	0	0	1	0	0	0	0	19.05	0	1	17.5	1	0	0	0	0	0	0	0	2100.3267659	0	0	0
34	176	165	0	1	25.83	0	1	0	2	0	0	0	1	0	22.04	0	1	15	0	0	0	0	0	0	0	0	1533.7491336	0	0	1
30	180	164	0	1	20.06	0	1	0	2	0	0	0	1	0	18.59	0	1	16	0	1	0	0	0	0	0	0	1614.9315516	1	0	0
28	176	162	0	1	25.02	0	0	0	1	1	0	0	0	0	19.81	0	1	18	1	0	0	0	0	0	0	0	2135.3540796	1	1	0
29	170	166	0	1	25.95	0	1	0	1	0	1	0	0	0	18.14	1	0	11.5	0	1	0	0	0	0	0	0	1716.7662553	1	0	1
26	180	170	0	2	17.75	0	0	0	1	1	1	0	0	0	18.34	1	2	24	0	1	1	0	1	0	0	0	1105.1968829	1	1	1
28	175	164	0	1	22.86	0	0	0	1	1	0	0	0	0	20.45	0	2	25	1	1	0	1	0	0	0	0	1766.2858807	1	1	0
31	173	162	0	2	23.39	0	0	0	2	0	0	0	0	0	19.05	0	2	25	1	0	0	0	0	0	0	0	1668.2011607	1	1	0
39	167	164	0	1	26.89	0	0	0	2	0	1	0	0	0	20.08	0	2	22	0	1	1	0	0	0	0	0	1706.8358304	1	0	0
23	170	165	0	1	22.49	0	0	0	0	0	0	0	0	0	22.04	0	1	17	0	0	0	0	0	0	0	0	1742.0204229	0	0	1
27	168	162	0	1	29.41	0	0	0	1	1	1	1	0	0	19.81	0	0	14	1	0	0	0	0	0	0	0	2353.9077199	1	0	0
31	165	162	0	1	24.61	0	0	0	2	1	1	0	1	0	19.05	0	2	20	1	1	0	0	0	1	0	0	3067.1857149	1	0	0
26	176	162	0	2	20.98	0	0	0	1	0	0	0	0	0	17.15	1	0	12	0	0	0	0	0	0	0	0	1812.0811607	1	1	0
28	170	161	0	1	25.95	0	0	0	1	0	0	0	0	0	25.08	2	2	21	1	1	0	0	0	0	0	0	1787.8342573	1	1	0
25	168	158	0	1	22.32	0	0	0	0	0	0	0	1	0	19.43	0	1	15.5	1	0	0	0	0	0	0	0	1834.1194656	1	0	1
22	177	164	0	2	22.66	0	0	0	0	0	0	0	0	0	25.28	2	2	21	0	1	0	0	0	0	0	0	2540.2211925	1	0	0
30	178	165	0	1	23.99	0	0	0	2	1	1	0	1	0	19.47	0	2	20	1	0	1	0	0	0	0	0	2440.7910354	1	0	0
36	180	166	0	1	25	0	0	0	2	1	1	0	1	0	23.59	0	2	22	1	1	1	0	0	0	0	0	2772.5148194	1	0	0
29	171	163	0	2	24.28	0	0	0	1	0	0	0	0	0	16.56	1	2	19	1	1	1	0	0	0	0	0	1865.2946192	1	1	0
30	177	160	0	1	25.54	0	0	0	2	1	0	0	0	0	19.53	0	2	23	0	1	1	0	0	0	0	0	1971.9731627	1	0	0
36	175	162	0	1	24.49	0	0	0	2	0	0	0	0	0	24.77	2	0	12.5	0	1	0	0	0	0	0	0	1514.4840382	0	1	1
28	172	156	0	2	16.9	1	0	1	1	0	0	0	1	0	21.37	0	0	10	1	0	0	0	0	0	0	0	1240.0231389	0	1	1
33	168	163	0	1	28.34	0	1	0	2	0	1	0	1	0	19.95	0	1	16	1	1	1	0	0	0	0	0	1245.7378254	0	1	1
29	175	158	0	1	26.12	0	0	0	1	1	0	0	1	0	23.63	0	2	20	1	0	1	0	0	0	0	0	1575.3253214	1	1	1
36	175	167	0	2	26.12	0	1	0	2	1	0	0	0	0	21.33	0	0	13	1	1	1	0	0	0	0	0	1317.8570777	1	1	1
38	170	158	0	2	25.95	0	0	0	2	0	0	0	0	0	21.23	0	0	12.5	0	1	1	0	1	0	0	0	1431.3382103	1	1	1
28	178	160	0	1	23.2	0	0	0	1	1	0	0	0	0	20.51	0	2	22.5	1	1	0	0	0	0	0	0	1435.9297206	1	1	1
36	170	163	0	2	22.49	0	1	0	2	0	0	0	1	0	20.32	0	1	16	0	0	0	0	0	0	0	0	1174.7527176	1	1	1
36	173	160	0	2	20.72	0	0	0	2	1	0	0	1	0	19.14	0	0	10.5	1	1	0	0	0	0	0	0	1105.1360036	0	1	1
27	172	160	0	1	25.35	0	0	0	1	1	1	0	0	0	22.66	0	0	11	1	0	0	0	0	0	0	0	2133.5266567	1	0	0
34	182	158	0	1	25.06	0	1	0	2	0	0	0	0	0	19.03	0	0	12.5	0	1	1	0	0	0	0	0	1101.6877497	1	1	1
30	170	158	0	2	26.3	0	0	0	2	0	0	0	0	0	19.63	0	0	9	1	0	1	0	0	1	0	0	1316.0940223	1	1	1
36	167	165	0	2	25.1	1	1	1	2	0	1	0	0	0	23.88	0	0	10	1	1	1	0	0	1	0	0	1332.0981667	1	1	1
34	175	155	0	1	29.39	1	0	0	2	1	1	0	0	0	24.97	2	1	15	1	1	1	0	0	0	0	0	1623.1233651	1	0	1
27	172	163	0	1	22.82	0	1	0	1	0	0	0	1	0	19.76	0	0	12.5	1	1	0	0	0	0	0	0	1139.0575169	1	1	1
21	178	156	0	2	18.94	0	0	0	0	0	0	0	0	0	19.72	0	0	14	1	0	1	0	0	0	0	0	1996.5364534	1	0	1
30	167	162	0	1	23.31	0	0	0	2	0	1	0	1	0	18.29	1	1	18	1	1	0	1	0	0	0	0	1357.5666554	1	1	1
31	168	164	0	1	18.78	0	0	0	2	0	0	0	0	0	24.17	2	0	13	1	1	0	0	0	0	0	0	1481.9232738	1	0	1
29	170	165	0	1	19.38	0	0	0	1	0	1	0	0	0	23.51	0	0	14.5	1	1	0	0	0	0	0	0	1648.3205446	1	1	0
32	178	158	0	2	23.67	0	0	0	2	1	0	0	0	0	18.03	1	0	13	1	0	0	0	0	0	0	0	2237.3523413	1	0	0
20	178	163	0	2	20.2	0	0	0	0	0	0	1	1	0	17.13	1	1	17.5	0	1	0	0	0	0	0	0	1698.0477063	0	0	1
28	182	163	0	2	26.87	0	0	0	1	1	1	0	1	0	18.82	0	0	14	1	0	0	0	0	0	0	0	1335.2412937	0	1	1
29	172	162	0	1	25.01	0	0	0	1	1	1	0	0	0	18.29	1	2	23	1	1	0	0	0	0	0	0	1899.5615873	1	0	0
22	176	165	0	2	16.14	0	1	0	0	0	0	0	0	0	18.37	1	0	8	0	0	0	0	0	0	0	0	1740.1535952	0	0	0
32	170	170	0	2	22.49	0	0	0	2	1	0	0	1	0	20.76	0	2	20	1	0	0	0	0	0	0	0	1560.4556736	1	1	0
34	168	156	0	1	22.32	0	1	0	2	0	0	0	0	0	21.37	0	0	10	1	0	0	0	0	0	0	0	1266.919746	1	0	1
29	170	156	0	2	29.41	0	1	0	1	0	0	0	1	0	20.55	0	1	17	0	0	1	0	0	0	0	0	1416.4255794	1	1	1
25	170	162	0	2	23.7	0	0	0	0	1	0	0	1	0	17.91	1	1	16	1	0	1	0	0	0	0	0	1423.5230407	1	0	0
25	162	167	0	1	18.58	0	0	0	0	0	0	0	0	0	20.62	0	0	10.5	0	0	0	0	0	0	0	0	1170.0180317	1	1	1
27	172	160	0	1	18.59	0	0	0	1	0	1	0	0	0	25.39	2	2	20	1	1	0	0	0	0	0	0	1272.2583462	1	1	1
27	178	165	0	2	28.41	0	0	0	1	0	1	0	1	0	21.3	0	0	13	1	0	0	0	0	0	0	0	513.00549769	1	1	1
38	170	160	0	2	28.2	0	1	0	2	0	0	0	1	0	19.14	0	2	21	0	0	0	0	0	0	1	0	2004.0784259	1	0	1
31	170	165	0	2	27.68	0	0	0	2	0	0	1	0	0	30.12	2	0	13	1	1	1	0	0	0	0	0	2075.5276845	0	0	0
32	177	160	0	2	26.17	0	0	0	2	0	0	0	0	0	25.39	2	0	14	0	1	1	0	0	0	0	0	1826.7035146	1	0	0
29	177	170	0	1	25.54	0	0	0	1	1	1	0	0	0	21.45	0	1	18	1	1	1	0	0	0	0	0	1539.7269441	1	1	0
29	171	168	0	1	22.23	0	0	0	1	0	0	0	0	0	19.13	0	1	18	1	0	1	0	0	0	0	0	1866.0629854	1	0	0
23	173	164	0	1	20.05	0	0	0	0	0	0	0	0	0	20.08	0	0	11	1	0	0	0	0	0	0	0	2074.8635704	0	0	0
31	174	162	0	1	18.17	0	0	0	2	1	1	0	1	0	20.58	0	1	15	1	0	0	0	0	0	0	0	1711.3261648	1	0	1
29	182	169	0	2	25.36	0	0	0	1	1	0	0	1	0	22.06	0	1	17	1	1	0	0	0	0	0	0	1561.5079405	1	0	0
27		161	0	2		1	0	1	1	1	0	0	1	0	23.15	0	1	16	0	1	0	0	0	1	0	0	1416.3619613	1	1	1
33	171	158	0	2	17.1	0	1	0	2	0	0	0	0	0	26.04	2	0	12	0	1	0	0	0	0	0	0	1271.6852321	1	1	1
21	183	162	0	1	17.92	0	0	0	0	0	1	0	1	0	19.81	0	0	13	1	0	0	0	0	0	0	0	1399.463292	0	1	1
28	170	152	0	1	22.49	0	0	0	1	0	0	0	1	0	15.58	1	0	10	1	0	0	0	0	0	0	0	1888.1510774	1	0	0
29	167	158	0	2	23.67	0	1	0	1	1	1	0	0	0	22.03	0	0	14.5	1	0	1	0	0	0	0	0	1881.5470883	1	1	0
25	175	164	0	1	32.65	0	0	0	0	0	0	1	0	0	17.1	1	1	16	1	0	0	0	0	0	0	0	1797.4373492	1	1	0
29	170	160	0	2	24.22	0	0	0	1	1	0	0	0	0	21.48	0	2	23	1	0	1	0	0	1	0	0	2841.0613757	0	0	0
23	170	165	0	1	23.53	0	1	0	0	0	1	0	0	0	25.71	2	0	12.5	1	1	0	0	0	0	0	0	1559.4137312	1	0	1
25	180	170	0	1	23.15	0	0	0	0	1	0	0	0	0	30.8	2	2	29	0	1	0	0	0	0	0	0	1762.3635635	1	1	0
28	178	161	0	1	26.83	0	0	0	1	1	0	0	0	0	25.08	2	1	18	1	0	0	0	0	0	0	0	1274.6988935	1	1	1
27	180	170	0	2	25.31	0	0	0	1	0	0	0	0	0	18.69	0	2	24	1	0	0	0	0	0	0	0	2127.6002897	1	0	0
31	177	160	0	1	25.54	0	0	0	2	1	1	0	0	0	21.09	0	1	17	1	0	1	0	0	0	0	0	1928.852494	1	1	0
25	172	158	0	2	27.04	0	0	0	0	1	1	0	0	0	19.23	0	1	15	1	1	1	0	0	0	0	0	2793.2644709	1	0	0
27	186	168	0	2	23.12	0	0	0	1	0	1	0	0	0	21.26	0	2	22	1	1	1	0	0	1	0	0	2241.128378	1	1	0
34	172	167	0	1	29.58	0	0	0	2	1	0	0	0	0	21.51	0	1	18	1	1	1	1	0	0	0	0	1900.993211	1	0	0
25	175	158	0	1	23.51	0	0	0	0	0	0	0	0	0	22.03	0	2	19.5	1	0	1	0	0	1	0	0	1786.7867302	1	1	0
35	160	150	0	1	20.7	1	0	0	2	0	0	0	1	0	26	2	0	13.5	0	1	1	0	0	0	0	0	1656.4915552	1	1	1
27	178	163	0	1	21.78	0	0	0	1	0	0	0	1	0	24.46	2	2	22	1	1	1	0	0	0	0	0	1355.6442774	1	1	1
27	174	170	0	1	24.77	0	0	0	1	1	0	0	0	0	22.15	0	0	14	1	0	1	0	0	0	0	0	2200.9509236	1	0	0
27	172	158	0	1	25.35	0	0	0	1	0	0	0	0	0	20.03	0	2	27.5	1	1	0	0	0	0	0	0	1528.4664416	1	1	1
27	170	155	0	1	25.95	0	0	0	1	1	1	0	0	0	19.98	0	0	14	1	0	0	0	1	0	0	0	2853.5687295	1	0	0
30	180	165	0	2	24.69	0	0	0	2	1	1	0	0	0	22.04	0	2	20	1	1	0	0	0	0	0	0	2397.5025694	1	0	0
35	180	163	0	1	26.85	0	1	0	2	1	0	0	0	0	23.34	0	2	22.5	0	1	0	0	0	1	0	0	1532.6891907	1	1	0
27	178	168	0	2	26.51	0	0	0	1	1	1	0	1	0	17.54	1	1	17.5	1	0	0	0	0	0	0	0	2001.6655258	1	0	0
25	171	161	0	2	24.96	0	0	0	0	0	1	0	0	0	19.87	0	2	20	1	1	1	0	0	0	0	0	713.91428571	1	1	1
30	170	160	0	2	22.15	0	0	0	2	1	0	1	0	0	19.53	0	2	20.5	1	0	1	0	0	0	0	0	1105.0435185	0	0	1
22	185	162	0	1	20.45	1	0	0	0	0	0	1	1	0	19.05	0	2	19	0	0	0	0	0	1	0	0	1328.6395741	1	1	1
26	170	156	0	1	22.84	0	0	0	1	1	1	0	0	0	18.49	1	0	10	0	0	0	0	0	1	0	0	1472.6262401	1	1	1
27	172	161	0	1	23.66	0	0	0	1	0	1	0	0	0	19.29	0	1	15.5	1	0	1	0	0	0	0	0	1712.8983882	1	1	0
30	179	156	0	1	24.66	0	0	0	2	0	0	0	0	0	16.85	1	2	22.5	1	0	1	0	0	0	0	0	1235.2576687	1	1	1
24	172	162	0	1	24.51	0	0	0	0	0	0	0	1	0	19.62	0	2	20.5	1	1	1	0	0	1	0	0	1614.4288135	1	0	1
26	178	173	0	1	22.72	0	0	0	1	1	0	0	1	0	21.72	0	2	27	1	0	0	0	0	0	0	0	1140.0762946	1	1	1
28	172	162	0	1	27.04	0	0	0	1	1	1	0	0	0	20.58	0	1	16	1	0	0	0	0	1	0	0	1537.3378841	1	1	0
25	170	160	0	2	25.95	0	1	0	0	0	0	0	0	0	19.14	0	1	15	0	0	0	0	0	0	0	0	1894.7095833	0	0	0
28	174	169	0	2	29.73	0	0	0	1	0	0	0	0	0	18.91	0	2	20	1	0	0	0	0	0	0	0	1943.4541766	1	0	0
27	170	162	0	2	25.95	0	0	0	1	1	1	0	0	0	19.05	0	0	13	1	0	0	0	0	0	0	0	2506.364957	1	0	0
23	175	160	0	1	26.12	0	0	0	0	0	1	0	0	0	21.48	0	0	11	0	0	0	0	0	0	0	0	1710.9181518	1	1	0
28	172	162	0	2	28.73	0	0	0	1	1	0	0	0	0	20.96	0	1	17.5	0	0	0	0	0	0	0	0	2183.6055061	1	0	0
31	172	161	0	2	24.68	0	0	0	2	0	0	0	0	0	19.87	0	1	15	0	1	0	0	0	0	0	0	1665.7969993	1	0	1
27	176	165	0	1	24.21	0	0	0	1	0	1	0	0	0	19.83	0	2	19	1	0	0	0	0	0	0	0	2039.7788502	0	0	0
32	168	160	0	1	23.56	1	0	0	2	0	0	0	0	0	17.97	1	0	12	0	1	0	0	0	0	0	0	1979.8972718	1	0	0
31	176	164	0	2	29.05	1	0	0	2	1	0	0	1	0	22.31	0	2	19	1	1	0	0	0	1	0	0	2077.6300291	1	1	0
34	178	163	0	2	24.93	0	0	0	2	1	0	0	0	0	21.45	0	2	20	1	0	1	0	0	0	0	0	1629.1815407	1	0	0
22	172	160	0	1	20.28	0	0	0	0	1	0	0	1	0	23.44	0	0	14.5	1	1	1	0	0	0	0	0	2244.5886772	1	0	0
38	174	163	0	1	23.12	0	1	0	2	1	1	0	1	0	21.83	0	1	18	1	1	1	0	0	0	0	0	2101.156546	1	0	0
24	174	154	0	1	24.77	0	0	0	0	0	0	0	0	0	18.13	1	2	19	1	0	1	0	0	0	0	0	1767.7467421	1	0	0
37	174	160	0	2	21.47	0	0	0	2	0	1	0	1	0	19.92	0	2	29	1	1	1	0	0	0	0	0	2171.502748	1	0	0
37	170	164	0	2	26.3	0	0	0	2	0	1	0	1	0	18.22	1	1	17	0	0	1	0	0	0	0	0	2560.7954018	1	0	0
32		165	0	2		1	0	1	2	0	0	0	1	0	19.1	0	2	22	0	1	1	1	1	1	0	0	960.0359375	1	1	1
33	173	168	0	1	24.06	0	1	0	2	0	0	0	0	0	27.28	2	0	14	0	1	1	0	0	0	0	0	1795.3449031	0	0	0
31	175	155	0	1	26.12	0	0	0	2	0	0	0	0	0	22.48	0	1	17	1	1	1	0	0	0	0	0	2033.7611731	1	0	0
28		154	0	2		0	0	0	1	1	0	0	0	0	19.4	0	1	17.5	0	0	0	0	0	0	0	0	2036.4756052	1	0	0
28	175	162	0	2	21.22	0	0	0	1	1	1	0	1	0	19.05	0	2	20	1	0	0	0	0	0	0	0	2198.125877	1	0	0
33		170	0	1		0	1	0	2	0	0	0	1	0	19.03	0	0	11	1	1	0	0	0	0	0	0	1848.0371095	1	1	0
31	170	159	0	1	24.57	0	1	0	2	0	0	0	0	0	20.17	0	1	17	0	1	0	0	0	0	0	0	1620.297338	1	0	1
26	185	161	0	2	26.3	0	0	0	1	1	1	0	0	0	25.08	2	1	15	1	0	0	0	0	0	0	0	2155.6996415	1	0	0
28	173	168	0	1	21.72	0	0	0	1	0	0	0	0	0	17.01	1	0	14	1	0	0	0	0	0	0	0	1662.6512956	0	0	0
32	168	170	0	1	23.03	0	0	0	2	0	1	0	0	0	19.03	0	1	15	1	1	0	0	0	0	0	0	2200.9016581	1	0	0
25	170	150	0	1	32.87	0	0	0	0	0	0	0	0	0	18.67	0	1	15.5	0	1	1	0	0	0	0	0	1239.0767146	1	1	1
22	180	162	0	2	21.6	0	0	0	0	0	1	0	0	0	17.15	1	1	15	0	0	1	0	0	0	0	0	1665.5512153	1	1	0
20	165	164	0	1	19.28	0	0	0	0	0	0	0	0	0	19.52	0	0	7	0	0	1	0	0	0	0	0	1827.8620329	1	1	0
30	170	165	0	1	20.76	1	1	0	2	0	0	0	1	0	22.04	0	0	12	0	0	1	1	0	0	0	0	1703.806847	0	0	1
27	170	165	0	2	23.53	0	0	0	1	0	1	0	1	0	20.2	0	2	28	1	0	1	0	0	0	0	0	2385.0055291	1	0	0
34	168	168	0	1	18.42	0	0	0	2	0	1	0	0	0	24.8	2	1	18	1	0	1	0	0	0	0	0	1528.7817401	1	1	1
22	170	163	0	2	22.49	0	1	0	0	0	0	0	0	0	17.31	1	1	16	0	0	0	0	0	1	0	0	1204.8081362	1	1	1
26	175	170	0	1	22.86	0	0	0	1	1	1	0	0	0	18.34	1	2	22	1	0	0	0	0	1	0	0	1540.4157629	1	0	1
22	179	156	0	1	19.66	1	0	1	0	0	1	0	1	0	25.68	2	0	5.5	0	0	0	0	0	0	0	0	2129.9787222	1	0	0
36	169	160	0	2	19.26	1	1	1	2	0	0	0	0	0	17.38	1	1	15.5	0	0	0	0	0	1	1	0	1431.8797783	0	1	1
26		161	0	1		0	0	0	1	0	1	0	1	0	19.29	0	1	18	0	0	0	0	1	0	0	0	2105.6750212	1	0	0
35	168	160	0	2	24.45	0	0	0	2	1	0	0	0	0	25.39	2	0	13.5	1	0	1	0	0	0	0	0	1811.5260253	1	0	0
30	175	162	0	2	29.39	0	0	0	2	1	1	0	1	0	22.86	0	2	35	1	0	1	0	0	0	0	0	3012.1320999	1	0	0
28	174	154	0	2	21.14	0	0	0	1	0	1	0	0	0	19.4	0	1	17	1	0	1	0	0	0	0	0	1771.3265109	1	0	0
24	177	160	0	1	27.93	0	0	0	0	0	0	0	0	0	19.92	0	2	19	1	0	0	0	0	0	0	0	2489.6129563	0	0	0
39	174	159	0	1	24.11	1	1	1	2	0	0	0	1	0	26.11	2	0	2	1	1	0	0	0	1	0	1	1960.5383353	0	1	0
28	176	158	0	1	20.98	0	0	0	1	0	0	0	1	0	19.23	0	1	16	1	1	0	0	0	0	0	0	1214.8849058	0	1	1
34	183	167	0	1	26.87	0	0	0	2	1	1	0	0	0	20.08	0	1	15	1	0	0	0	0	0	0	0	2226.3108472	1	0	0
35	178	162	0	1	25.88	0	1	0	2	1	1	0	0	0	23.62	0	0	13	1	1	1	0	0	0	0	0	1800.214123	0	1	0
28	167	155	0	2	22.59	0	1	0	1	1	0	1	0	0	20.81	0	2	20	1	1	1	0	0	0	0	0	2460.4982629	1	0	0
35	175	161	0	1	25.47	0	1	0	2	0	0	0	0	0	19.68	0	1	17.5	1	0	1	0	0	0	0	0	1379.2929243	1	1	1
24	174	164	0	2	20.48	0	0	0	0	0	0	0	1	0	18.22	1	0	11	1	0	0	0	0	0	0	0	1832.591457	0	1	0
22	170	166	0	1	22.49	0	0	0	0	0	1	0	1	0	18.14	1	2	20	1	0	0	0	0	0	0	0	2847.573869	1	0	0
35	170	158	0	2	24.22	0	1	0	2	0	0	0	0	0	22.03	0	2	27.5	1	0	0	0	0	0	0	0	2444.6108304	1	0	0
28	173	160	0	2	25.73	0	0	0	1	1	1	0	0	0	17.58	1	2	22	1	0	0	0	0	0	0	0	2722.6417163	1	0	0
33	176	159	0	2	26.79	0	0	0	2	1	1	0	0	0	24.52	2	2	22	1	1	1	0	0	0	0	0	1486.1793581	1	1	0
23	163	160	0	2	24.46	0	1	0	0	0	1	0	1	0	23.44	0	2	25	0	0	0	0	0	0	0	0	2564.4422917	0	0	0
29	175	162	0	1	22.2	1	0	0	1	0	0	0	0	0	19.43	0	1	17	1	1	0	0	0	1	0	0	3984.3023214	1	0	0
30	175	162	0	1	29.39	0	0	0	2	1	0	0	0	0	20.96	0	1	16	1	0	0	0	0	0	0	0	1208.0974459	1	1	1
31	178	165	0	2	26.83	0	0	0	2	0	1	0	0	0	22.59	0	2	25.5	1	1	0	0	0	0	0	0	1577.5995486	1	1	0
36	173	162	0	1	20.05	1	0	1	2	0	0	0	1	0	22.48	0	1	16	1	1	0	0	0	0	0	0	2216.1132391	0	0	0
28	181	158	0	1	25.34	0	0	0	1	1	0	0	1	0	18.03	1	2	20	1	1	0	0	0	1	0	0	1964.8959226	1	0	0
29	181	155	0	2	22.89	0	0	0	1	0	0	0	0	0	19.15	0	1	16	0	0	0	0	0	0	0	0	2796.9263194	1	0	0
39	175	165	0	1	26.12	0	0	0	2	0	0	0	1	0	19.1	0	1	15.5	1	0	1	0	0	0	0	0	1278.618703	1	1	1
39	169	165	0	2	24.16	1	0	0	2	0	0	0	0	0	23.88	0	2	23	0	0	1	1	0	0	0	0	2300.3170238	0	0	0
32	175	172	0	2	27.76	0	0	0	2	1	0	0	0	0	19.44	0	2	35	1	0	1	0	0	0	0	0	2423.1031319	1	0	0
29	185	169	0	1	26.3	0	1	0	1	0	1	0	0	0	19.26	0	1	17.5	0	0	1	0	0	0	0	0	2182.3924306	0	0	0
35	170	160	0	1	24.57	0	1	0	2	0	0	0	0	0	24.61	2	0	14.5	1	1	0	0	0	0	0	0	4196.9990794	1	0	0
22	183	163	0	1	18.51	0	0	0	0	0	0	0	0	0	17.69	1	0	11	0	1	0	0	0	0	0	0	1938.8284692	0	0	0
28	162	162	0	2	28.58	0	1	0	1	0	0	0	0	0	22.86	0	2	20	0	1	0	0	0	0	0	0	1738.2449563	1	1	0
20	169	168	0	1	21.18	0	0	0	0	0	0	1	0	0	19.49	0	0	8	0	0	0	0	0	0	0	0	1110.4303423	0	1	1
30	176	163	0	2	25.83	0	0	0	2	1	0	0	0	0	22.58	0	2	19	1	0	0	0	0	0	0	0	2189.6660079	1	0	0
28	173	164	0	1	23.39	0	0	0	1	0	0	0	1	0	24.17	2	2	27	0	0	0	0	0	0	0	0	1876.8500397	0	0	1
28	174	158	0	1	24.77	0	0	0	1	1	1	0	0	0	20.03	0	2	20	1	0	0	0	0	0	0	0	1590.5981597	1	1	0
30	170	158	0	2	25.95	0	1	0	2	1	0	0	0	0	19.23	0	2	22	0	1	0	0	0	0	0	0	2107.0506839	1	0	0
30	175	171	0	2	27.43	0	0	0	2	1	1	0	0	0	18.47	1	2	19	1	0	1	0	0	0	0	0	2964.3374683	1	0	0
26	176	160	0	2	19.37	0	0	0	1	0	0	0	0	0	23.44	0	2	21	1	0	1	0	0	0	0	0	1922.8838988	1	0	0
30	174	158	0	2	22.29	1	1	0	2	0	1	0	0	0	23.43	0	0	11.5	1	0	1	0	0	0	0	0	1835.8049587	1	0	0
23	175	156	0	2	20.41	0	0	0	0	0	1	1	0	0	17.46	1	2	19	1	0	1	0	0	1	0	0	1800.9701359	0	0	0
36	172	160	0	1	25.35	0	0	0	2	0	0	0	0	0	18.75	0	0	10.5	0	1	0	0	0	0	0	0	1909.2374048	1	0	0
28	168	160	0	1	27.46	0	0	0	1	0	0	0	1	0	23.44	0	2	22	0	0	0	0	0	0	0	0	1950.8032705	1	0	0
28	172	167	0	1	20.96	0	0	0	1	1	1	0	0	0	24.74	2	2	19	1	0	0	0	0	0	0	0	2037.2926835	0	0	0
34	166	166	0	2	21.77	0	0	0	2	0	0	0	0	0	21.77	0	1	15.5	1	1	0	0	0	1	0	0	1475.846419	0	1	1
25	172	160	0	1	21.3	1	1	1	0	0	0	0	0	0	16.21	1	0	8.5	0	0	0	0	0	0	0	0	2545.5439352	0	0	0
24	170	165	0	1	27.68	0	0	0	0	0	0	0	0	0	26.81	2	0	12	0	1	0	0	0	0	0	0	1756.7430565	1	1	0
31	180	168	0	2	25.46	0	0	0	2	1	1	0	0	0	15.94	1	1	15	1	1	0	0	0	0	0	0	1723.6655936	1	1	0
33	175	164	0	1	24.49	0	0	0	2	1	1	0	0	0	22.31	0	1	18	1	1	1	0	0	1	0	0	1959.4667708	1	1	0
36	180	158	0	1	20.06	0	0	0	2	1	0	0	0	0	21.23	0	0	14	1	1	1	0	0	0	0	0	2137.0676438	1	1	0
31	175	162	0	2	26.12	0	0	0	2	0	1	0	1	0	24.77	2	0	13.5	0	0	1	0	0	0	0	0	1528.1479846	1	1	0
23	178	164	0	1	28.41	0	0	0	0	1	1	0	0	0	20.08	0	1	17	1	0	1	0	0	0	1	0	2289.2939583	1	0	0
27	183	170	0	1	26.13	0	0	0	1	0	1	0	1	0	17.3	1	2	23	1	0	0	0	0	0	0	0	1755.9094931	1	1	0
29	170	167	0	1	24.91	0	0	0	1	1	0	0	0	0	24.02	2	0	10.5	1	0	0	0	0	0	0	0	2586.1948115	1	0	0
24	180	160	0	2	27.78	0	0	0	0	1	0	0	0	0	18.36	1	1	16	1	0	0	0	0	0	0	0	1500.6661177	0	1	0
29	170	158	0	1		0	1	0	1	0	0	0	0	0	20.83	0	1	16	0	1	0	0	0	0	0	0	1570.621128	0	1	0
27	171	160	0	2	24.96	0	0	0	1	0	1	0	0	0	19.73	0	2	20	1	0	0	0	0	0	0	0	1649.2006925	1	1	0
32	180	160	0	1	24.69	0	0	0	2	1	1	0	0	0	19.53	0	2	20	0	0	0	0	0	0	0	0	1450.7648373	1	0	0
26	176	159	0	1	16.79	0	0	0	1	0	0	0	0	0	22.55	0	2	21	1	1	0	0	0	0	0	0	1338.8021915	0	1	1
31	175	170	0	1	26.12	0	0	0	2	1	1	0	0	0	19.03	0	2	28	1	1	1	0	0	0	0	0	1338.7603185	1	1	1
24	160	162	0	2	20.31	1	1	0	0	0	0	0	0	0	28.58	2	2	22	1	1	1	1	0	0	0	0	993.37135516	1	0	1
29	165	160	0	1	25.71	0	0	0	1	0	0	0	0	0	21.09	0	1	18.5	1	0	1	0	0	0	0	0	1979.7167133	1	0	0
23	173	158	0	2	26.73	0	1	0	0	0	0	1	0	0	20.03	0	1	15.5	0	0	0	0	0	0	0	0	1423.3553909	0	1	1
29	160	159	0	1	27.93	0	1	0	1	0	0	1	0	0	19.18	0	1	18.5	1	0	0	0	0	1	0	0	1035.8361587	0	1	1
29	173	158	0	2	18.04	0	0	0	1	0	0	0	1	0	22.03	0	1	18	0	1	1	0	0	0	0	0	1459.8939216	1	1	0
21	179	168	0	2	24.97	0	0	0	0	0	0	0	0	0	23.03	0	2	21	1	0	1	0	0	1	0	0	1244.7781925	0	1	1
31	173	169	0	2	23.39	1	1	1	2	0	0	0	1	0	23.81	0	0	7	1	0	1	0	0	1	0	0	1823.8031597	1	1	0
32	172	160	0	1	23.32	0	0	0	2	1	1	0	0	0	18.75	0	0	14	1	0	1	0	0	0	0	0	2040.379747	1	0	0
31	168	162	0	2	24.09	0	0	0	2	1	1	0	1	0	20.2	0	1	18	1	0	1	0	0	1	0	0	2149.951974	1	0	0
24	170	157	0	1	26.64	0	0	0	0	0	0	0	1	0	18.66	0	0	14.5	0	1	1	0	0	0	0	0	1542.4723472	1	1	1
22	173	163	0	2	21.05	0	0	0	0	0	0	0	1	0	19.2	0	0	14	0	0	1	0	0	0	0	0	1125.4295477	0	1	1
21	167	176	0	2	21.51	1	0	0	0	0	0	0	0	0	24.21	2	0	5	1	0	0	0	0	0	0	0	1414.0413889	1	0	1
30	177	165	0	1	21.39	0	1	0	2	1	1	0	0	0	21.67	0	2	24	0	1	0	0	0	0	0	0	1819.5709504	1	0	0
22	172	162	0	2	18.59	1	0	0	0	0	0	1	0	0	16	1	1	18	1	0	0	0	0	0	0	0	2141.9693661	1	0	0
27	170	160	0	1	24.22	0	1	0	1	1	1	0	0	0	18.55	0	2	20.5	1	0	0	0	0	0	0	0	1791.9609772	1	0	0
28	176	165	0	2	19.37	0	0	0	1	1	0	0	1	0	17.63	1	2	30	1	0	0	0	0	0	0	0	1522.0547956	1	0	0
29	170	157	0	1	27.68	0	1	0	1	0	0	0	0	0	23.94	0	0	8	1	1	0	0	0	1	0	0	1430.2137811	1	1	1
27	188	163	0	2	19.81	0	0	1	1	0	0	0	0	0	19.76	0	1	17.5	0	1	1	0	0	1	0	0	1634.6777312	1	1	1
23	172	158	0	1	25.35	0	0	0	0	1	1	0	1	0	20.03	0	2	20	1	0	0	0	0	1	0	0	2402.1684782	1	0	0
24	174	155	0	2	23.12	0	1	0	0	0	0	0	0	0	22.48	0	1	16	0	0	0	0	0	0	0	0	1442.1907758	1	1	0
29	173	172	0	2	21.38	0	1	0	1	0	0	0	0	0	18.93	0	1	16	1	0	0	0	0	0	0	0	1564.9201399	1	1	0
27	169	161	0	2	28.01	0	0	0	1	0	1	0	0	0	18.9	0	2	25	1	0	0	0	0	1	0	0	1276.3552338	1	1	1
24	175	161	0	2	17.96	0	0	0	0	0	1	0	0	0	20.25	0	0	10	0	1	0	0	0	0	0	0	1617.773631	1	1	0
26	163	161	0	2	20.7	0	1	0	1	0	0	0	0	0	20.83	0	0	12	0	0	0	0	0	0	0	0	1746.3303075	1	1	0
35	178	163	0	2	20.52	0	1	0	2	0	0	0	1	0	22.58	0	2	20	1	1	1	1	0	0	0	0	1271.7333237	0	1	1
26	174	168	0	1	19.82	0	0	0	1	1	1	0	0	0	16.65	1	1	18	1	0	0	0	0	0	0	0	2214.9731548	1	0	0
26	175	158	0	1	22.86	0	0	0	1	0	0	0	0	0	16.82	1	2	24	1	0	0	0	0	0	0	0	1487.2878968	1	0	1
36	180	156	0	2	22.53	0	1	0	2	0	0	0	0	0	21.78	0	2	22	0	0	0	0	0	0	1	0	1572.6400099	1	0	1
24	170	160	0	2	22.49	0	1	0	0	0	0	0	0	0	17.97	1	1	15	0	1	1	0	0	0	0	0	1728.1097718	1	0	0
28	185	165	0	1	25.71	0	1	0	1	1	1	0	0	0	23.14	0	2	23	1	1	1	0	0	0	0	0	1421.0782255	1	1	1
30	178	165	0	1	20.2	0	0	0	2	0	0	0	0	0	18.73	0	2	19	1	0	1	0	0	0	0	0	1679.2584534	1	1	1
30	170	160	0	2	25.95	0	0	0	2	0	1	0	0	0	17.58	1	1	15.5	1	0	1	0	0	0	0	0	1632.8378472	1	1	1
29	170	163	0	2	27.68	0	0	0	1	1	0	0	0	0	22.58	0	1	18	0	1	0	0	0	0	0	0	1659.2331012	1	1	1
27	172	164	0	1	23.66	0	0	0	1	0	0	0	0	0	17.1	1	2	20	1	0	0	0	0	1	0	0	1508.5996918	1	0	1
20	167	149	0	2	17.93	0	0	1	0	0	0	0	0	0	33.33	2	0	5	0	0	0	0	0	1	0	0	721.4556045	0	1	1
27	173	165	0	2	24.73	0	1	0	1	0	0	0	0	0	19.1	0	2	20	0	0	0	0	0	0	0	0	1993.7961052	1	0	0
27	168	163	0	2	22.14	0	0	0	1	1	1	0	1	0	25.22	2	1	17	1	0	0	0	0	1	0	0	1463.1354782	1	0	1
36	178	165	0	2	23.67	0	0	0	2	0	0	0	0	0	23.88	0	0	4	1	1	0	0	0	0	0	0	1444.6864504	1	0	1
27	182	167	0	2	27.17	0	1	0	1	0	0	0	0	0	18.47	1	1	18.5	1	0	0	0	0	0	0	0	2039.1907497	1	1	0
27	175	165	0	2	23.67	0	1	0	1	0	0	0	0	0	19.83	0	0	14.5	0	1	0	0	0	0	0	0	2081.1008631	1	0	0
23	172	156	0	1	21.63	1	1	0	0	0	0	0	0	0	21.37	0	2	28	1	1	0	0	0	0	0	0	1488.4858095	1	1	1
26	171	165	0	1	23.94	0	0	0	1	0	0	1	1	0	18.37	1	2	19	0	0	1	0	0	0	0	0	1638.5862401	1	0	0
27	175	162	0	1	19.59	0	1	0	1	0	1	0	1	0	19.43	0	1	18	1	1	0	0	0	1	0	0	1653.5438988	1	1	0
24	170	168	0	2	19.03	0	0	0	0	0	1	0	0	0	18.42	1	2	27	0	0	0	0	0	1	0	0	1927.1722639	0	0	0
30	178	164	0	1	24.3	0	0	0	2	0	0	0	1	0	21.56	0	2	32	0	1	1	0	0	0	0	0	2044.2398611	1	0	0
25	173	161	0	2	23.39	0	0	0	0	0	0	0	0	0	17.94	1	2	21.5	1	0	1	0	0	0	0	0	1473.356203	1	1	1
25	174	156	0	1	19.82	0	0	0	0	0	0	0	0	0	19.72	0	0	12	0	1	0	0	0	0	0	0	1643.8999137	1	1	1
23	170	172	0	2	19.03	0	1	0	0	0	1	0	1	0	20.28	0	2	33.5	1	0	0	0	0	1	0	0	1583.0198185	1	0	0
28	180	162	0	2	21.6	0	1	0	1	1	0	0	1	0	24.77	2	2	25	1	0	0	0	0	0	0	0	2104.8439623	1	0	0
23	173	163	0	1	21.38	0	0	0	0	0	0	0	0	0	17.69	1	2	22	1	0	1	0	0	0	0	0	2142.2912242	1	0	0
28	177	170	0	2	27.13	0	0	0	1	0	0	0	1	0	17.3	1	2	35	1	0	9	0	0	0	0	0	2589.2552483	1	0	0
28	175	158	0	1	22.86	0	1	0	1	0	0	0	0	0	21.63	0	2	20.5	1	0	1	0	0	0	0	0	1620.2271087	1	1	1
22	170	172	0	2	24.05	0	0	0	0	0	0	1	0	0	18.59	0	0	14	1	0	1	0	0	0	1	0	2039.8401419	1	0	0
28	167	156	0	1	23.31	0	0	0	1	1	0	0	0	0	17.46	1	1	15	1	0	1	0	0	0	0	0	1849.572957	1	0	0
36	172	158	0	2	25.18	0	1	0	2	0	0	0	1	0	24.03	2	2	20	1	1	1	0	0	0	0	0	1610.6769838	1	1	0
30	176	159	0	2	22.6	0	1	0	2	0	0	0	0	0	21.76	0	2	25	1	0	1	0	0	0	0	0	2157.3257431	1	0	0
30	170	158	0	2	29.41	0	0	0	2	1	1	1	0	0	20.03	0	0	14	0	1	0	0	0	0	0	0	1454.2772579	1	1	1
24	175	163	0	1	19.59	0	1	0	0	0	1	0	0	0	22.58	0	0	6	1	0	0	0	0	0	0	0	1672.0004762	0	1	0
25	170	157	0	1	27.68	0	0	0	0	0	0	0	0	0	17.44	1	1	15	0	0	0	0	0	0	0	0	1386.4765972	1	1	1
29	174	164	0	2	24.77	0	0	0	1	1	1	0	0	0	19.33	0	0	13	1	0	0	0	0	1	0	0	1677.3697771	1	0	0
24	180	158	0	2	21.6	0	0	0	0	0	0	0	1	1	17.22	1	1	15	1	0	0	0	0	0	0	0	1455.9713512	0	1	1
28	165	158	0	2	19.47	0	0	0	1	0	1	0	0	0	19.23	0	1	17	1	1	0	0	0	0	0	0	1218.3874024	1	1	1
33	178	160	0	1	20.52	0	0	0	2	0	0	0	0	0	20.31	0	0	13	1	1	1	0	0	0	0	0	1658.8042708	0	1	1
26	175	165	0	1	24.49	0	0	0	1	1	0	0	0	0	19.28	0	2	21.5	1	0	1	0	1	0	0	0	1908.5082338	1	0	0
27	173	164	0	1	21.05	0	1	0	1	0	0	0	1	0	23.05	0	2	21.5	1	0	1	1	0	0	0	0	1785.9925258	0	0	0
38	172	156	0	1	23.66	1	0	0	2	0	0	0	1	0	22.6	0	0	14	1	0	1	0	0	0	0	0	1401.1368274	1	0	1
33	158	160	0	1	29.24	0	1	0	2	0	0	0	0	0	23.44	0	2	21	1	1	0	1	0	0	0	0	807.15180952	0	1	1
30	170	160	0	2	24.22	0	0	0	2	1	1	0	0	0	17.97	1	2	24	0	1	0	0	0	0	0	0	1825.8032487	1	0	0
24	170	162	0	2	23.53	0	0	0	0	0	0	0	1	0	22.86	0	0	0	0	0	0	0	0	0	0	0	2629.5678016	0	0	0
25	180	160	0	1	23.15	0	0	0	0	1	1	0	0	0	19.53	0	2	22	1	0	0	0	0	0	0	0	2189.0930407	1	1	0
24	172	163	0	2	23.66	0	1	0	0	0	0	0	1	0	18.44	1	1	15	1	0	0	0	0	0	0	0	1519.3279157	0	0	1
26	170	165	0	1	21.8	0	0	0	1	0	1	0	0	0	18.37	1	2	23	0	0	0	0	0	0	0	0	1607.7285575	1	0	1
26	175	162	0	2	22.2	0	1	0	1	0	0	0	1	0	18.29	1	1	15	0	0	1	0	0	0	0	0	1533.668129	1	0	1
29		161	0	2		0	0	0	1	1	1	0	0	0	19.48	0	0	11.5	1	1	9	0	0	0	0	0	1441.3777718	1	0	1
28	172	161	0	1	26.37	0	1	0	1	0	0	1	0	0	23.53	0	1	16	1	1	1	0	0	0	0	0	1238.8213095	0	1	1
20	180	163	0	1	21.3	0	0	0	0	0	1	0	0	0	19.38	0	2	27	1	0	1	0	0	0	0	0	1624.5209534	1	1	0
36	178	165	0	1	25.25	0	0	0	2	1	1	0	0	0	21.49	0	2	21.5	1	1	0	0	0	1	0	0	1638.4257401	1	1	1
26	170	162	0	1	24.91	0	0	0	1	1	0	0	0	0	16.58	1	2	21.5	1	1	0	0	0	0	0	0	2359.7365893	1	1	0
29	172	160	0	2	24.68	0	0	0	1	0	1	0	1	0	20.12	0	2	19.5	1	1	0	0	0	0	0	0	2456.199381	0	0	0
24	170	160	0	2	24.57	0	0	0	0	0	1	0	0	0	22.85	0	0	8.5	1	0	0	0	0	0	0	0	2350.7274901	1	0	0
31	168	156	0	1	24.8	0	0	0	2	1	0	0	0	0	21.37	0	0	14	1	0	0	0	0	0	0	0	2195.2204663	1	0	0
30	170	157	0	1	27.68	1	1	0	2	0	0	0	0	0	20.28	0	0	12	1	1	0	0	0	0	0	0	1212.7669163	0	1	1
31	175	160	0	2	27.76	0	0	0	2	0	1	0	0	0	21.48	0	0	12	1	0	1	0	0	0	0	0	1745.1409911	1	0	1
23	173	167	0	2	21.05	0	1	0	0	0	0	0	1	0	17.21	1	2	20	1	0	1	0	0	0	0	0	1005.6666359	0	1	1
27	178	160	0	1	23.04	0	0	0	1	1	1	0	1	0	20.31	0	0	13	1	0	1	0	0	0	0	0	1985.0219206	1	0	0
30	176	157	0	2	27.44	0	0	0	2	1	1	0	1	0	25.36	2	0	11.5	1	0	1	0	0	0	0	0	1486.9225893	1	1	0
27	164	164	0	1	26.03	0	0	0	1	1	1	0	0	0	20.08	0	2	23	1	1	1	0	0	1	0	0	1572.7298591	0	0	0
29	177	172	0	2	24.58	0	0	0	1	1	1	0	0	0	18.08	1	1	15	0	0	0	0	0	0	0	0	1638.9234226	1	0	1
31	172	162	0	1	25.35	0	0	0	2	1	1	0	0	0	21.34	0	2	20	1	0	1	0	0	0	0	0	1580.0010099	1	0	0
32	183	167	0	1	26.87	0	0	0	2	1	1	0	0	0	17.93	1	1	16.5	1	0	0	0	0	0	0	0	2353.5704464	0	0	0
25	173	160	0	2	30.07	0	0	0	0	0	0	0	1	0	21.48	0	2	20	1	1	0	0	0	0	0	0	1420.9348611	1	0	1
26	174	170	0	1	23.12	0	0	0	1	1	0	0	0	0	18.17	1	1	16.5	1	0	0	0	0	0	0	0	1923.734127	0	1	0
21	172	167	0	1	27.04	0	0	0	0	0	0	0	0	0	17.21	1	0	11	1	0	0	0	1	0	0	0	1116.4081508	1	1	1
28	171	162	0	2	23.94	0	0	0	1	1	1	0	0	0	16.19	1	0	13.5	1	0	0	0	0	0	0	0	2032.0082606	1	0	0
25	168	170	0	2	27.99	0	0	0	0	0	1	0	0	0	21.45	0	1	17	1	0	1	0	0	0	0	0	1986.0042183	0	0	0
25	170	165	0	1	24.22	1	0	0	0	0	0	0	0	0	22.04	0	0	13	1	1	1	0	0	0	0	0	1881.4532232	1	0	0
32	174	163	0	1	23.12	1	0	1	2	0	1	0	1	1	18.82	0	2	23	0	1	1	0	0	1	0	0	1973.6746359	0	0	0
44	176	163	0	1	24.21	0	0	0	2	1	0	0	0	0	20.7	0	1	15	1	1	1	0	0	0	0	0	1641.0083849	1	0	0
21	172	162	0	2	23.66	0	0	1	0	0	0	0	0	0	22.48	0	0	8.5	1	0	1	0	0	0	0	0	935.74732672	0	1	1
26	183	160	0	2	25.38	0	0	0	1	1	1	0	1	0	20.7	0	2	19	0	0	1	0	0	0	0	0	1764.572039	1	0	0
27	170	160	0	1	23.53	0	0	0	1	1	1	0	0	0	25.39	2	0	13	1	0	1	0	0	0	0	0	1580.7226131	1	0	0
30	170	156	0	2	24.22	0	0	0	2	1	1	0	0	0	20.13	0	0	13	1	1	1	0	0	0	0	0	1648.9157619	1	1	0
31	172	158	0	2	21.97	0	0	0	2	1	1	0	0	0	21.23	0	2	22	1	0	1	0	0	1	0	0	1460.5138214	1	1	1
37	180	170	0	2	27.78	0	1	0	2	0	0	0	0	0	22.49	0	2	25	0	1	1	0	0	0	0	0	1482.896707	1	1	1
34	176	168	0	1	23.57	0	0	0	2	1	0	0	0	0	17.89	1	1	16.5	1	0	1	0	0	0	0	0	1994.70062	1	0	0
37	165	165	0	2	23.88	0	0	1	2	0	0	0	0	0	22.22	0	2	24.5	1	1	1	0	0	0	0	0	1286.8285238	0	1	1
25	163	160	0	2	19.76	0	0	0	0	0	1	0	0	0	22.46	0	2	32.5	0	1	1	0	0	0	0	0	1663.2933254	0	0	1
30	180	169	0	1	22.22	0	0	0	2	1	0	0	0	0	20.31	0	0	14	1	0	0	0	0	0	0	0	1610.9257788	1	1	0
32	175	150	0	1	22.2	0	0	0	2	1	0	0	1	0	22.22	0	0	13	1	0	0	0	0	0	0	0	1304.2888115	1	1	1
25	174	165	0	2	22.63	0	0	0	0	0	0	0	0	0	17.63	1	1	18.5	1	0	0	0	0	0	0	0	1649.3680437	1	0	0
20	178	160	0	1	19.88	0	0	0	0	0	0	0	0	0	18.95	0	1	17.5	0	0	0	0	0	0	0	0	1925.2438294	0	0	0
38	170	168	0	2	21.8	0	0	0	2	0	0	0	0	0	19.13	0	0	13	1	0	0	0	0	1	0	0	1457.3973343	1	1	0
27	176	170	0	1	22.6	0	0	0	1	1	1	0	0	0	15.57	1	0	13	1	1	0	0	0	0	0	0	2148.0730933	1	0	0
28	165	150	0	1	23.88	0	0	0	1	1	0	0	0	0	21.78	0	0	13	0	0	0	0	0	0	0	0	1561.7370103	1	1	1
27	172	160	0	2	28.73	0	0	0	1	0	0	0	1	0	21.48	0	1	15	1	0	1	0	0	0	0	0	1327.6764058	0	1	1
32	165	156	0	2	25.71	0	0	0	2	1	1	0	0	0	23.63	0	2	23	1	0	1	0	0	0	0	0	1761.19412	1	1	0
30	173	160	0	2	26.73	0	0	0	2	0	0	0	0	0	21.48	0	1	16	1	1	1	0	0	0	0	0	2200.8835635	1	0	0
31	175	168	0	1	23.67	1	0	1	2	0	0	0	0	0	22.32	0	0	12	1	1	1	0	0	0	1	0	2039.0181984	1	0	0
28	175	160	0	2	18.94	0	0	0	1	0	0	0	1	0	19.14	0	1	15	1	1	1	0	1	0	0	0	1579.1564749	0	1	1
29	176	152	0	2	22.6	0	0	0	1	1	0	0	0	0	23.81	0	1	17	1	0	1	0	1	0	0	0	1610.2279203	1	0	0
32	170	158	0	1	21.11	0	0	0	2	0	0	0	0	0	18.83	0	0	13	1	0	1	0	0	0	0	0	1685.0967302	1	1	0
28	176	164	0	1	27.44	0	0	0	1	1	0	1	0	0	20.45	0	2	25	1	0	1	0	0	0	0	0	2067.8793042	1	0	0
24	167	160	0	2	27.61	0	0	0	0	0	1	0	0	0	19.14	0	0	14	1	0	0	0	0	0	0	0	2063.6777877	1	0	0
27	170	160	0	1	27.68	0	0	0	1	1	0	0	0	0	17.19	1	0	10	1	0	0	0	0	0	0	0	1244.4240561	0	1	1
22	172	162	0	2	21.97	1	0	1	0	0	0	0	0	0	22.48	0	0	14	1	0	0	0	0	0	0	0	1334.3148499	0	0	1
21	172	168	0	1	29.58	0	0	0	0	0	0	0	0	0	23.92	0	2	20	0	1	1	0	0	0	0	0	1295.7117698	1	1	1
27	174	160	0	1	26.42	0	0	0	1	0	0	0	1	0	27.34	2	2	19	0	1	1	0	0	1	0	0	1541.2870605	0	0	1
30	170	165	0	1	20.76	0	0	0	2	1	1	0	1	0	22.04	0	1	18	1	0	0	0	0	1	0	0	1717.4143915	1	0	0
27	178	174	0	2	25.25	0	0	0	1	1	0	0	0	0	19.49	0	0	13	1	0	0	0	0	0	0	0	2020.1404927	1	0	0
35	167	164	0	2	19.72	0	0	0	2	0	1	0	0	0	26.96	2	2	32.5	1	1	1	1	0	0	0	0	1783.6971508	1	0	0
20	170	160	0	1	20.76	0	0	0	0	0	1	0	1	0	20.7	0	0	14	1	0	1	0	1	0	0	0	1206.2215605	0	1	1
26	175	168	0	1	26.12	0	1	0	1	0	0	0	1	0	20.37	0	1	18.5	1	0	0	0	0	0	0	0	2118.2556925	0	0	0
27	175	158	0	2	27.43	0	0	0	1	0	1	0	0	0	18.43	1	0	12.5	0	0	0	0	0	0	0	0	2168.7654484	1	0	0
20	167	158	0	1	18.82	0	0	0	0	0	1	0	0	0	20.83	0	0	8.5	1	0	0	0	0	0	0	0	1057.6570132	0	1	1
26	170	161	0	2	24.22	0	0	0	1	1	1	0	0	0	20.25	0	2	19.5	1	0	0	0	0	0	0	0	1860.7508576	1	1	0
28	180	165	0	1	26.23	0	0	0	1	1	1	0	0	0	22.04	0	2	25	1	0	1	0	0	0	0	0	2110.6807639	1	0	0
20	176	160	0	2	17.76	0	0	0	0	0	1	0	1	0	21.48	0	1	18	0	0	0	0	0	0	0	0	1380.5164167	0	0	1
27	180	163	0	1	21.6	0	0	0	1	1	1	0	0	0	19.76	0	1	17.5	1	0	0	0	0	0	0	0	1778.9262401	1	1	0
28	165	157	0	1	25.34	0	0	0	1	0	0	0	1	0	19.47	0	2	20	1	0	0	0	0	0	0	0	1918.1611131	1	0	0
32	182	162	0	1	24.91	0	0	0	2	1	0	0	0	0	18.67	0	0	14.5	1	0	0	0	0	1	0	0	1923.7250694	1	0	0
31	165	158	0	2	22.96	0	1	0	2	0	0	1	0	0	21.63	0	0	14	1	0	0	0	0	0	0	1	2053.35612	1	0	0
24	165	155	0	2	25.34	0	0	0	0	0	1	0	0	0	21.23	0	0	12	1	0	0	1	0	0	0	0	1604.1269246	0	0	0
26	172	160	0	2	27.04	0	0	0	1	1	0	0	0	0	29.69	2	0	10	1	0	0	0	0	0	0	0	1816.9217493	1	0	0
27	182	170	0	2	30.19	0	0	0	1	1	0	0	0	0	20.76	0	1	15	1	1	0	0	0	0	0	0	1889.7557123	1	0	0
29	192	169	0	2	20.89	0	0	0	1	1	0	0	0	0	18.03	1	1	17.5	1	1	1	0	0	0	0	0	1305.7303988	1	1	1
32	164	155	0	2	22.31	0	0	0	2	0	0	0	1	0	20.81	0	0	14	1	1	1	0	0	0	0	0	1634.8348353	1	1	1
24	170	162	0	1	31.83	0	0	0	0	0	0	0	1	0	17.15	1	1	18	0	0	0	0	0	0	0	0	1708.5713618	0	0	0
30	178	168	0	1	23.67	0	1	0	2	0	1	1	0	0	20.9	0	1	15	0	0	0	0	0	0	0	0	1313.7092063	0	1	1
29	173	153	0	2	26.73	1	0	1	1	1	1	0	0	0	20.93	0	0	10	1	0	0	0	0	1	0	0	1699.5823135	1	1	1
39	172	160	0	1	23.66	0	1	0	2	0	0	1	0	0	23.05	0	1	18	0	0	0	0	0	0	0	0	1147.8298142	0	1	1
28	170	160	0	1	22.84	0	0	0	1	1	0	0	0	0	19.73	0	0	11	1	1	1	0	0	0	0	0	1486.3671825	1	1	1
36	172	158	0	2	21.97	0	1	0	2	0	0	0	0	0	20.83	0	1	15	0	0	1	0	0	0	0	0	1205.9921753	1	1	1
34	182	163	0	1	25.66	0	0	0	2	0	1	0	0	0	19.2	0	2	22	1	0	1	0	0	0	0	0	2144.7659226	1	0	0
30	180	160	0	2	26.23	0	0	0	2	1	1	0	0	0	18.75	0	1	17	1	1	0	0	0	0	0	0	1813.7014534	1	1	0
26	170	170	0	2	20.76	0	0	0	1	0	0	1	1	0	24.22	2	2	20	0	1	0	0	0	0	0	0	1662.8554067	1	0	0
20	168	168	0	1	24.8	0	0	0	0	0	0	0	0	0	19.49	0	1	18	1	0	0	0	0	0	0	0	2159.7947454	1	0	0
30	173	162	0	2	22.05	0	0	0	2	1	1	0	0	0	21.91	0	0	8.5	1	0	0	0	0	0	1	0	1695.8501508	1	0	0
28	170	158	0	1	24.22	0	0	0	1	0	1	0	0	0	19.63	0	2	21	1	0	0	0	0	0	0	0	1720.658498	0	0	0
31	160	160	0	2	29.3	0	0	0	2	0	1	0	0	0	17.19	1	2	23.5	1	0	0	0	0	0	0	0	1325.1975632	1	1	1
32	178	160	0	2	22.09	0	0	0	2	0	0	0	0	0	23.05	0	1	16.5	0	0	1	0	0	1	0	0	1018.3206746	0	1	1
32	168	165	0	1	24.09	1	1	1	2	0	0	0	1	0	18	1	0	8.5	1	0	1	1	0	0	0	0	1256.7007708	0	1	1
27	176	164	0	1	22.6	0	0	0	1	1	0	0	0	0	17.85	1	1	17	1	0	0	0	0	0	0	0	1751.8413433	0	0	0
28		155	0	2		0	0	1	1	1	0	0	0	0	22.06	0	1	15.5	0	1	0	0	0	0	0	0	1172.433627	0	0	1
30	173	165	0	2	25.06	0	1	0	2	0	0	1	0	0	22.04	0	2	25	0	0	0	0	0	0	0	0	1699.0603671	0	1	1
31	174	165	0	1	19.82	1	1	0	2	0	1	0	0	0	22.04	0	1	17	0	1	1	0	0	1	0	0	1582.1639745	1	1	0
31	172	164	0	1	27.72	0	0	0	2	1	1	0	0	0	17.66	1	1	18.5	1	1	0	0	0	0	0	0	1428.3765565	1	1	0
38	174	158	0	1	20.81	0	1	0	2	0	1	0	0	0	25.24	2	0	11	1	1	1	0	0	0	0	0	1584.1051448	1	0	0
29	175	160	0	2	26.12	0	0	0	1	1	0	0	0	0	20.12	0	0	3	1	0	0	0	0	1	0	0	1659.9311607	0	1	1
26	171	165	0	2	25.65	0	0	0	1	1	1	0	0	0	18	1	2	21	1	0	0	0	0	0	0	0	2244.5823115	1	0	0
28	174	158	0	2	22.79	0	0	0	1	0	0	0	0	0	19.63	0	2	20.5	0	1	0	0	0	0	0	0	1724.9986488	1	0	1
30	173	171	0	2	24.22	0	0	0	2	1	1	0	0	0	22.57	0	0	14	1	0	0	0	0	1	0	0	2306.3216369	1	0	0
25	165	160	0	2	27.18	0	0	0	0	0	1	0	0	0	18.75	0	2	21	0	1	0	0	0	0	0	0	1927.9496528	1	1	0
26	175	154	0	2	31.02	0	0	0	1	0	0	0	0	0	22.98	0	2	21.5	1	0	1	0	0	0	0	0	1453.0015129	0	1	1
27	170	162	0	2	20.76	0	0	0	1	1	0	0	0	0	19.43	0	2	19	0	0	0	0	0	0	0	0	1846.1063988	1	0	0
23	173	158	0	1	20.05	0	1	0	0	0	0	0	1	0	21.03	0	0	10.5	1	0	0	0	1	1	0	0	1434.6662312	0	1	1
27	172	163	0	1	25.35	0	0	0	1	1	1	0	0	0	24.46	2	0	12	1	0	0	0	0	1	0	0	1514.4060999	1	0	1
25	175	165	0	2	21.22	0	0	0	0	0	0	0	0	0	19.28	0	1	15	1	0	0	0	0	0	0	0	1374.3200417	1	1	1
30	170	156	0	2	22.15	0	0	0	2	1	1	0	0	0	24.65	2	0	13	1	0	0	1	0	0	0	0	1603.6283581	1	1	0
25	173	158	0	1	24.39	0	0	0	0	0	1	0	1	0	15.62	1	2	32	0	1	1	0	0	1	0	0	1489.2047596	1	0	1
31	178	168	0	1	20.2	1	0	1	2	0	0	0	0	0	25.69	2	0	11.5	1	0	1	0	0	0	0	0	1109.542703	1	1	1
25	172	155	0	1	21.97	0	0	0	0	0	0	0	0	0	18.31	1	2	21	1	0	1	0	0	1	0	0	1362.6051052	1	1	1
27	172	165	0	1	22.31	0	0	0	1	1	1	0	0	0	18.18	1	1	18.5	1	0	0	0	0	1	0	0	1697.3092004	1	1	0
30	165	160	0	2	33.06	0	1	0	2	0	0	1	0	0	23.44	0	0	2	1	0	0	0	0	1	0	0	1669.1539735	0	0	0
26	174	165	0	2	19.82	0	0	0	1	1	1	0	0	0	20.2	0	2	19	1	0	0	0	0	1	0	0	2305.9107738	0	0	0
27	170	160	0	2	25.95	0	0	0	1	1	0	0	0	0	21.09	0	0	11	1	0	0	0	0	0	0	0	1544.8814385	1	1	1
27	170	160	0	2	22.49	0	0	0	1	1	0	0	0	0	17.97	1	1	16.5	1	0	0	0	0	0	0	0	2309.0955615	1	0	0
32	168	162	0	2	22.68	0	0	0	2	1	1	0	0	0	17.91	1	0	14	1	0	0	0	0	0	0	0	1829.198129	1	0	0
24	174	168	0	1	21.14	0	0	0	0	0	1	0	0	0	20.37	0	0	5.5	1	0	0	0	0	0	0	0	1492.7270962	0	1	1
31	178	168	0	2	25.56	0	0	0	2	0	1	0	0	0	19.84	0	1	16	1	0	0	0	0	0	0	0	1484.0911131	1	1	0
29	178	163	0	2	20.52	0	0	0	1	1	1	0	0	0	18.82	0	2	22.5	1	0	0	0	0	0	0	0	1832.2263591	1	1	0
28	172	170	0	1	32.11	0	0	0	1	1	0	0	0	0	27.68	2	1	15	1	0	0	0	0	0	0	0	1159.0189603	0	1	1
28	178	172	0	1	25.25	0	0	0	1	1	0	0	0	0	19.44	0	2	27.5	1	1	1	0	0	0	0	0	2064.8166845	1	0	0
31		165	0	2		0	0	0	2	0	1	0	0	0	24.79	2	2	20.5	0	1	1	0	0	0	0	0	2078.3602586	0	0	0
29	172	162	0	2	16.9	0	0	0	1	1	1	0	0	0	18.67	0	2	26	1	0	1	0	0	0	0	0	1849.6163512	1	1	0
30	173	150	0	1	26.73	0	1	0	2	0	1	0	0	0	18.67	0	1	15	0	1	1	0	0	0	0	0	1942.7087996	0	0	0
27	177	166	0	2	23.94	0	0	0	1	1	0	0	0	0	19.6	0	2	28	1	0	1	0	0	0	0	0	2078.9519385	1	0	0
25	183	160	0	1	34.34	0	0	0	0	0	0	0	1	0	19.92	0	2	20	0	1	0	0	0	0	0	0	1698.6093353	0	0	1
31	172	161	0	1	18.25	0	0	0	2	0	0	0	1	0	20.06	0	2	19.5	1	0	0	0	0	0	0	0	2156.0315423	1	0	0
31	174	160	0	1	24.77	1	0	1	2	1	1	0	0	0	23.44	0	1	16	1	0	1	0	0	1	0	0	1914.9307083	1	0	1
26	176	163	0	1	20.98	0	0	0	1	0	0	0	0	0	18.07	1	0	12	0	0	0	0	0	0	0	0	1659.7982679	0	1	1
30	172	160	0	2	19.61	0	0	0	2	0	0	0	0	0	21.09	0	0	11	0	0	1	0	0	1	0	0	1252.4405258	0	1	1
26	176	167	0	1	23.57	0	0	0	1	0	1	0	0	0	18.29	1	2	24	1	0	1	0	0	0	0	0	1898.8157817	0	1	0
30	168	158	0	1	24.8	0	0	0	2	1	0	0	1	0	20.03	0	1	15	1	0	1	0	0	0	0	0	1879.2534861	1	1	0
28		152	0	1		0	0	0	1	0	0	0	1	0	28.57	2	1	15	0	1	1	0	0	0	0	0	1862.3182877	1	0	0
22	168	160	0	2	19.49	0	1	0	0	0	0	0	0	0	22.66	0	0	13	0	1	0	0	0	0	0	0	2114.1582321	0	0	0
31	168	159	0	1	19.13	0	1	0	2	0	0	0	0	0	17.4	1	0	11	1	0	0	0	0	0	1	0	2114.1982212	1	0	1
23	178	168	0	2	25.25	1	0	0	0	0	1	0	0	0	15.94	1	0	12	1	0	0	0	0	0	0	0	1572.8926369	1	1	0
30	174	165	0	1	23.12	0	0	0	2	1	0	0	0	0	19.83	0	1	15	1	0	0	0	0	0	0	0	1722.9969071	1	0	1
36	177	160	0	2	22.98	0	1	0	2	0	0	0	0	0	19.53	0	2	20.5	1	0	0	0	1	0	0	0	1242.0381614	0	1	1
26	172	163	0	1	21.63	0	0	0	1	0	0	0	0	0	19.57	0	1	16	1	0	0	0	0	1	0	0	1641.7519137	1	1	1
27	170	165	0	1	28.2	0	1	0	1	0	1	1	1	0	16.53	1	0	11	0	0	0	0	0	0	0	0	1865.9832857	0	1	0
27	172	160	0	1	25.35	0	0	0	1	0	0	0	0	0	20.31	0	1	17	1	0	0	0	0	0	0	0	1243.6099692	0	1	1
27	170	161	0	1	21.8	0	0	0	1	0	1	0	0	0	21.6	0	1	15	1	0	0	0	0	0	0	0	2788.3830615	1	0	0
28	169	162	0	2	24.86	0	0	0	1	1	1	0	0	0	22.86	0	2	19.5	1	1	0	0	0	0	0	0	3372.0711091	1	0	0
27	178	158	0	1	18.62	0	0	0	1	0	0	0	0	0	19.23	0	2	22	0	0	0	0	0	0	0	0	2375.2761888	0	0	0
19	175	165	0	2	19.59	0	0	0	0	0	0	0	1	0	18	1	0	12	0	0	0	0	0	0	0	0	1520.1444931	0	1	1
28	170	170	0	2	25.95	0	0	0	1	0	1	0	0	0	19.03	0	2	25	1	0	0	0	0	0	0	0	1931.4505417	1	0	1
31	177	160	0	2	19.15	0	0	0	2	1	1	0	0	0	23.44	0	2	20	1	1	0	0	0	0	0	0	1449.8119782	1	1	1
28	169	153	0	2	19.26	0	1	0	1	0	1	0	0	0	20.08	0	2	20.5	0	1	1	0	0	0	0	0	1838.44271	1	0	1
26	172	155	0	1	18.93	0	0	0	1	0	1	0	0	0	19.98	0	2	25.5	0	0	1	0	0	0	0	0	1837.0307639	0	1	0
32	170	159	0	1	24.22	0	0	0	2	0	1	0	0	0	24.92	2	2	21	1	0	1	0	0	0	0	0	1853.1156766	1	1	0
26	176	158	0	2	22.6	0	0	0	1	0	1	0	1	0	18.83	0	2	20	1	0	1	0	0	1	0	0	1736.3152619	1	0	1
29	175	163	0	2	20.24	0	0	0	1	1	0	0	0	0	21.08	0	1	17	1	0	1	0	0	0	0	0	2083.2831878	0	0	0
28	170	164	0	2	21.8	0	1	0	1	0	0	0	1	0	21.38	0	0	10.5	0	0	0	0	0	0	0	0	1489.7534914	0	0	1
27	180	168	0	2	26.23	0	0	0	1	0	1	0	0	0	19.49	0	1	16	0	0	0	0	0	1	0	0	1464.5665291	0	1	1
28	175	170	0	1	27.76	0	0	0	1	1	0	0	0	0	19.03	0	1	15	1	0	0	0	0	0	0	0	2117.9502004	1	1	0
24	180	158	0	2	22.53	0	0	0	0	0	1	0	1	0	24.03	2	0	14	1	1	0	0	0	0	0	0	1586.1557249	1	0	1
33	174	165	0	2	23.12	0	1	0	2	0	1	0	1	0	19.28	0	0	14.5	0	0	1	0	0	0	0	0	1351.8033052	0	1	1
27	175	165	0	1	24.49	0	0	0	1	1	1	0	0	0	19.1	0	2	28	1	0	1	0	0	0	0	0	1516.308337	1	1	1
34	173	143	0	1	18.04	0	0	0	2	0	0	0	1	0	23.47	0	1	15	0	0	1	0	0	0	0	0	1301.1433237	1	1	1
25	172	158	0	1	20.62	0	0	0	0	0	1	0	1	0	16.02	1	1	18	0	1	1	0	0	0	0	0	1592.9856554	1	1	1
41	178	165	0	2	23.67	1	1	1	2	0	0	0	1	0	18.37	1	2	28	0	0	1	1	0	0	0	0	953.3063664	1	1	1
28	173	165	0	2	22.05	0	0	0	1	1	1	0	0	0	19.1	0	2	21	1	0	0	0	0	0	0	0	1461.3331829	1	1	1
28	185	166	0	2	26.3	0	0	0	1	1	1	0	0	0	20.87	0	0	13	1	0	0	0	0	0	0	0	1720.3823373	1	0	0
28	178	164	0	2	23.67	0	0	0	1	0	0	0	0	0	18.22	1	2	20	1	0	0	0	0	0	0	0	1424.6354891	1	1	0
23	180	163	0	1	26.23	0	0	0	0	0	0	0	1	0	17.31	1	1	17	0	1	0	0	0	0	0	0	1490.0581548	0	1	1
30	180	162	0	1	23.15	0	0	0	2	1	1	0	0	0	20.96	0	1	17	1	0	0	0	0	0	0	0	1908.3749563	1	0	0
23	176	171	0	2	27.76	0	0	0	0	0	1	0	1	0	18.47	1	0	12	1	1	0	0	0	1	0	0	1321.1621885	1	1	1
26	170	150	0	2	23.36	0	1	0	1	0	1	0	0	0	21.33	0	0	8	1	0	0	0	0	1	0	0	2505.8118413	1	1	0
28	173	158	0	2	23.39	0	0	0	1	0	0	0	0	0	24.84	2	0	14	1	0	0	0	0	0	0	0	1642.831628	1	1	0
30	183	163	0	1	19.71	0	0	0	2	1	0	0	0	0	20.32	0	0	11.5	1	0	0	0	0	0	0	0	1328.5490754	1	0	1
37	174	165	0	1	24.77	0	1	0	2	0	0	0	0	0	19.83	0	1	16	0	1	0	0	0	0	0	0	1630.9882163	1	1	0
27	172	162	0	2	24.68	0	0	0	1	0	0	0	1	0	18.29	1	2	22	1	0	0	0	0	1	0	0	1546.2234692	0	1	1
29	175	165	0	2	22.86	0	1	0	1	0	0	0	0	0	22.77	0	1	15	1	0	0	0	0	0	0	0	1932.3706052	0	0	0
28	170	165	0	2	21.8	1	1	1	1	0	1	0	1	0	29.38	2	2	20	0	1	1	0	0	0	0	0	826.21103175	0	1	1
24	174	155	0	2	19.49	0	1	0	0	0	0	0	0	0	18.73	0	0	10	0	0	1	0	0	0	0	0	1824.318756	1	1	0
24	173	168	0	1	28.4	0	0	0	0	1	1	0	1	0	20.55	0	2	22	1	1	1	0	0	0	0	0	1966.706131	1	0	0
32	171	153	0	1	23.6	0	0	0	2	0	0	0	0	0	20.29	0	0	12.5	1	0	1	0	0	0	0	0	1739.2301237	1	0	0
28	180	168	0	1	24.69	0	1	0	1	0	0	0	1	0	19.49	0	0	14	0	0	0	0	0	0	0	0	1878.8095496	0	0	0
39	174	165	0	2	27.08	0	0	0	2	1	1	0	0	0	25.34	2	0	12	1	1	1	0	0	0	0	0	2402.8743446	1	0	1
30	178	160	0	1	25.25	1	0	0	2	1	1	0	0	0	20.51	0	0	14	1	1	1	0	0	0	0	0	2030.71658	1	0	0
31	170	155	0	1	19.03	0	0	1	2	0	0	0	0	0	19.15	0	0	7.5	1	1	1	0	0	0	0	0	1497.631121	1	1	0
38	180	159	0	2	20.99	0	1	0	2	0	0	0	0	0	19.78	0	0	10	0	0	0	0	0	0	0	0	530.39498016	0	1	1
27	173	167	0	1	22.55	0	0	0	1	0	0	1	0	0	17.03	1	1	15.5	1	1	0	0	0	0	0	0	1571.565129	1	1	0
26	183	165	0	1	22.4	0	0	0	1	0	1	0	0	0	16.9	1	0	12	1	1	0	0	0	0	0	0	1577.5554464	0	1	1
27	170	166	0	1	22.49	0	0	0	1	1	1	0	0	0	20.69	0	0	10	1	0	0	0	0	0	0	0	2136.0081845	0	0	0
30	170	156	0	1	20.76	1	1	0	2	0	0	0	0	0	17.67	1	1	17	0	0	1	0	0	0	0	0	1380.8704296	0	1	1
35	178	163	0	2	23.67	0	0	0	2	1	1	0	0	0	18.07	1	1	18	1	1	1	0	0	0	0	0	1698.0737718	1	0	0
27	173	153	0	1	30.07	0	0	0	1	1	0	0	1	0	22.21	0	0	12	1	1	1	0	0	0	0	0	1965.3517242	1	0	0
26	181	156	0	1	28.69	0	0	0	1	1	1	0	1	0	18.08	1	1	16	0	0	0	0	0	1	0	0	1776.0882877	1	0	1
27	180	163	0	2	21.6	0	0	0	1	1	1	0	0	0	18.82	0	1	15	1	0	0	0	0	0	0	0	2132.6304464	1	0	0
35	173	168	0	2	25.39	0	0	0	2	1	1	0	0	0	21.26	0	1	17	1	0	0	0	0	0	0	0	1566.7859689	1	1	0
32	178	161	0	1	26.83	0	0	0	2	1	1	0	0	0	20.45	0	2	23	1	0	0	0	0	0	0	0	1843.871621	1	1	0
29	173	159	0	2	25.06	0	0	0	1	1	0	0	0	0	18.2	1	0	13	1	1	0	0	0	0	0	0	1775.3736687	1	0	0
23		156	0	1		0	0	0	0	0	0	0	0	0	16.85	1	2	19	1	1	0	1	0	0	0	0	1207.7555298	0	1	1
28	176	161	0	1	24.21	0	0	0	1	1	1	0	1	0	19.29	0	2	20.5	1	0	0	0	0	0	0	0	1512.9271131	1	0	0
29		160	0	2		0	0	0	1	1	1	0	0	0	21.48	0	1	18	0	0	1	0	0	0	0	0	1627.8444782	0	1	0
40	176	163	0	2	23.57	0	0	0	2	0	1	0	0	0	19.95	0	2	20	1	0	1	0	0	0	0	0	1811.923621	1	0	0
21	174	170	0	1	22.46	0	0	0	0	0	0	0	0	0	17.99	1	2	19	1	1	0	1	0	0	0	0	2001.3591925	1	0	0
29	186	172	0	1	28.91	0	0	0	1	1	1	1	0	0	19.94	0	1	18	1	0	0	0	0	0	0	0	1408.104129	1	0	0
21	172	163	0	2	23.32	0	0	0	0	0	1	0	0	0	19.2	0	1	15.5	1	1	0	0	0	0	0	0	2149.9000962	0	1	0
31	180	168	0	1	26.54	0	0	0	2	1	0	0	0	0	23.03	0	1	15.5	1	0	0	1	0	0	0	0	1709.6302862	1	0	0
25	178	165	0	2	25.25	0	0	0	0	1	0	0	0	0	18	1	0	14	1	0	0	0	0	0	0	0	1827.3850496	1	0	0
30	172	164	0	2	24.51	0	0	0	2	1	1	0	0	0	20.45	0	1	15	1	0	1	0	0	0	0	0	1550.0077639	1	1	0
28	181	166	0	2	22.89	1	0	1	1	1	1	0	0	0	21.41	0	1	17	1	1	1	0	0	0	0	0	1362.8742163	1	0	1
30	175	166	0	2	27.76	0	0	0	2	0	1	0	0	0	21.77	0	2	23	1	1	1	0	0	0	0	0	1472.9012798	1	0	0
27	176	163	0	1	25.83	0	0	0	1	0	0	0	1	0	19.57	0	2	25	1	1	9	0	0	0	0	0	1559.6959137	1	1	1
35	178	164	0	1	25.9	0	0	0	2	0	0	0	0	0	18.59	0	2	22	1	1	9	0	0	0	0	0	1439.8212103	1	1	1
36	174	171	0	1	21.47	0	1	0	2	0	0	0	0	0	18.81	0	2	25	1	0	0	0	0	0	0	0	1942.2077242	1	0	0
26	181	162	0	2	18.31	0	0	0	1	1	1	0	0	0	16.77	1	1	16	1	1	0	0	0	1	0	0	1935.1672083	1	0	0
32	182	171	0	2	24.15	0	0	0	2	1	0	0	1	0	18.13	1	1	16.5	1	0	0	0	0	0	0	0	1470.1547288	1	0	0
27	180	167	0	1	25.46	0	0	0	1	1	1	0	0	0	20.62	0	2	23.5	1	0	0	0	0	0	0	0	1794.9360496	1	0	0
27	181	166	0	2	22.89	0	1	0	1	0	0	0	0	0	21.41	0	1	17	1	0	0	0	0	0	0	0	1769.464374	1	1	0
28	180	169	0	1	24.69	0	0	0	1	1	1	0	0	0	17.86	1	2	19	1	0	0	0	0	0	0	0	1645.1943591	1	0	0
28	171	168	0	1	18.47	0	0	0	1	1	1	0	0	0	19.13	0	1	18	1	0	9	0	0	1	0	0	1211.6686944	0	1	1
30	169	155	0	2	20.69	0	0	0	2	1	1	0	0	0	16.65	1	2	19	1	0	1	0	0	0	0	0	1384.5081518	1	1	1
33	171	165	0	2	24.62	0	0	0	2	1	1	0	0	0	19.83	0	2	26	1	1	1	0	0	1	0	0	1697.2403254	1	1	1
28	165	163	0	2	23.88	0	1	0	1	0	1	0	0	0	20.32	0	0	9	1	0	1	0	0	0	0	0	1665.9618274	1	0	0
32	175	160	0	2	26.12	0	0	0	2	1	0	0	0	0	19.53	0	0	13	1	0	0	0	0	0	0	0	1739.2714385	1	1	0
34	176	160	0	1	24.21	1	0	0	2	1	1	1	0	0	24.22	2	0	10.5	0	0	0	0	0	1	0	0	1636.7464286	1	1	0
36	168	158	0	2	18.6	1	1	1	2	0	1	0	0	0	27.44	2	0	13	1	1	0	0	0	1	0	0	1392.2290787	0	1	1
29	174	165	0	1	28.08	0	0	0	1	0	0	0	0	0	22.04	0	2	20	1	0	0	1	0	0	0	0	1248.045002	1	0	1
29	182	171	0	2	24.15	0	0	0	1	1	0	0	0	0	21.2	0	2	20	1	1	1	0	0	0	0	0	1753.5988502	1	0	1
30	176	164	0	2	20.98	0	0	0	2	1	0	0	0	0	18.22	1	1	18.5	1	0	0	0	0	0	0	0	1213.5994147	0	0	1
28	169	160	0	1	19.26	0	1	0	1	1	1	0	0	0	20.31	0	0	10	1	0	1	0	0	0	0	0	1539.6128519	1	1	1
32	168	160	0	2	21.97	0	0	0	2	0	1	0	0	0	25.39	2	1	17	1	1	0	0	0	0	0	0	1290.2664054	0	1	1
25	170	160	0	1	20.76	0	0	0	0	0	0	0	0	0	16.8	1	0	14	1	0	0	0	0	0	0	0	1176.8535198	0	1	1
41	172	162	0	2	21.97	1	0	1	2	0	0	0	0	0	22.48	0	2	20	0	1	1	1	0	0	0	0	1600.6214623	1	1	1
28	170	152	0	2	25.09	0	0	1	1	1	0	0	0	0	23.81	0	0	13.5	1	0	1	0	0	0	0	0	1651.4645417	1	0	0
29	173	162	0	1	21.72	0	0	0	1	1	0	0	0	0	16.38	1	2	43	1	0	1	1	0	1	0	0	1629.8430198	1	0	0
28	172	159	0	1	21.46	0	1	0	1	0	0	0	0	0	18.39	1	2	21.5	1	0	1	0	0	1	0	0	1498.7593985	1	1	1
29	172	168	0	2	28.39	0	0	0	1	1	1	0	0	0	23.74	0	2	31	1	1	1	0	0	0	0	0	1820.3395962	1	1	0
26	170	160	0	2	25.95	0	0	0	1	0	0	0	0	0	21.48	0	2	23	1	0	1	0	0	0	0	0	1490.5564782	1	1	1
24	172	150	0	2	23.66	0	0	0	0	0	1	0	0	0	18.22	1	1	17.5	0	0	9	0	0	1	0	0	1372.6094825	0	1	1
29	167	158	0	1	17.93	0	0	0	1	1	1	0	0	0	20.03	0	1	18	1	1	1	0	0	0	0	0	1579.8068423	0	1	1
29	176	165	0	1	26.47	0	0	0	1	1	0	0	0	0	17.81	1	2	22.5	1	0	1	0	0	0	0	0	1669.7031448	1	0	0
32	169	155	0	2	22.41	0	0	0	2	0	0	0	0	0	20.4	0	1	15	1	0	0	0	0	0	0	0	1709.4332718	1	0	0
24	170	163	0	2	24.22	0	1	0	0	0	0	1	0	0	18.07	1	0	13	0	0	0	1	0	0	0	0	1269.6442811	1	1	1
37	172	163	0	2	26.2	1	1	0	2	0	0	0	0	0	24.46	2	1	15	1	0	0	0	0	0	0	0	1520.7538343	1	1	0
28	182	160	0	2	24.15	0	0	0	1	1	1	0	0	0	19.53	0	2	25	1	0	0	0	0	0	0	0	1509.7426766	1	0	1
29	182	160	0	1	24.15	0	0	0	1	1	1	0	0	0	19.53	0	2	25	1	1	0	0	0	1	0	0	1581.1030159	1	1	1
23	178	165	0	2	20.83	0	0	0	0	0	1	0	0	0	19.83	0	0	14	0	0	0	0	0	1	0	0	1887.4895734	1	0	0
36	167	164	0	1	21.51	0	0	0	2	0	0	0	0	0	18.59	0	2	20.5	0	0	0	0	0	0	0	0	1603.7717401	1	0	1
26	170	165	0	2	19.03	0	0	0	1	1	1	0	1	0	21.3	0	1	15	1	0	0	0	0	0	0	0	1133.5948869	1	1	1
20	163	150	0	1	24.09	0	0	0	0	0	1	0	0	0	18.67	0	0	11	1	0	0	0	0	0	0	0	1500.2805258	1	1	1
36	170	165	0	1	22.84	0	1	0	2	0	0	0	1	0	24.61	2	1	15.5	0	1	0	1	0	0	0	0	1528.3861739	0	1	1
27	180	170	0	2	24.69	0	0	0	1	1	1	0	0	0	21.8	0	2	21	1	0	0	0	0	0	0	0	1727.6279623	1	1	0
27	179	159	0	2	24.34	0	1	0	1	0	0	0	1	0	18.99	0	1	15	1	1	0	0	0	0	0	0	1604.333246	0	1	0
28	164	158	0	2	23.42	0	0	0	1	1	1	0	0	0	19.23	0	0	11.5	1	1	0	0	0	0	0	0	1442.5158105	0	1	1
25	170	160	0	2	23.18	0	0	0	0	0	1	0	1	0	24.22	2	0	11	1	0	0	0	0	0	0	0	1576.7333618	1	1	0
34	187	170	0	2	28.31	0	1	1	2	1	0	0	0	0	17.3	1	0	10	1	0	1	0	0	0	0	0	1512.6072242	1	0	1
34	165	164	0	1	22.04	0	0	0	2	0	1	0	0	0	19.33	0	2	25.5	1	0	1	1	0	0	0	0	2260.2865079	0	0	0
33	170	160	0	1	31.14	0	0	0	2	1	0	0	0	0	19.53	0	1	17	0	0	1	0	0	0	0	0	1134.7054464	1	0	1
31	177	160	0	1	25.54	0	1	0	2	0	0	0	0	0	20.51	0	2	23.5	1	1	1	0	0	0	0	0	1916.6399491	1	0	0
27	172	160	0	1	23.66	0	0	0	1	0	1	0	0	0	20.51	0	1	17.5	1	0	1	0	0	0	0	0	1458.5297553	1	1	1
25	176	165	0	2	25.83	0	0	0	0	0	1	0	0	0	19.47	0	1	18.5	1	1	0	0	1	0	0	0	1313.3842083	1	1	1
28	187	172	0	2	20.02	0	0	0	1	1	0	0	1	0	19.27	0	0	14	0	0	0	0	1	0	0	0	1423.5676667	1	1	0
29	174	170	0	1	20.31	0	0	0	1	1	0	0	0	0	19.38	0	1	16	1	0	0	0	0	0	0	0	1667.0321481	0	1	0
29	170	160	0	1	24.91	0	0	0	1	1	1	0	0	0	21.48	0	1	15	0	0	0	0	0	0	0	0	1472.1854067	1	0	1
37	175	160	0	1	26.12	0	0	0	2	1	1	0	0	0	21.48	0	1	17	1	1	1	0	0	0	0	0	1878.9797321	1	0	0
29	171	164	0	2	21.89	0	0	0	1	1	1	0	0	0	20.45	0	0	13.5	1	0	0	0	0	0	0	0	1790.4930046	1	0	0
32	187	160	0	2	21.45	0	0	0	2	1	0	0	0	0	21.09	0	1	16	1	1	0	0	0	0	0	0	1250.7011157	1	1	1
31	176	162	0	2	19.37	0	0	0	2	1	0	0	0	0	20.39	0	2	21	1	0	0	0	0	0	0	0	1597.4883591	1	1	0
30	166	158	0	2	30.85	0	0	0	2	0	0	0	0	0	21.63	0	1	17	1	0	0	0	0	0	0	0	1224.8004067	1	1	1
27	183	163	0	1	21.65	0	0	0	1	1	1	0	1	0	17.69	1	0	9.5	1	0	0	0	0	0	0	0	1565.0245919	1	1	0
37	183	164	0	1	22.4	0	0	0	2	0	1	0	0	0	20.82	0	2	19	0	0	0	0	0	0	0	0	1684.8318452	1	0	0
31	172	160	0	2	23.66	1	0	1	2	1	1	0	0	0	27.34	2	2	20	1	1	0	0	0	0	0	0	1525.3493975	1	1	1
31	178	164	0	1	23.67	0	0	0	2	1	0	0	0	0	16.73	1	0	14	1	1	0	0	0	0	0	0	1558.820919	1	1	1
32	178	169	0	1	23.04	0	1	0	2	0	0	0	1	0	21.53	0	1	18.5	0	1	1	0	0	0	0	0	1563.3185734	1	1	0
35	172	163	0	2	21.97	1	0	1	2	0	0	0	0	0	20.7	0	2	20.5	0	1	1	0	0	1	1	0	1498.363375	1	1	1
25	170	166	0	2	23.88	0	0	0	0	0	1	0	0	0	21.05	0	1	17.5	1	0	1	1	0	0	0	0	1366.4841448	0	1	1
26	182	158	0	1	24.15	0	0	0	1	0	0	0	1	0	21.63	0	1	17	1	0	1	0	0	0	0	0	1226.8975893	1	1	1
28	178	163	0	1	28.72	0	0	0	1	1	0	0	0	0	18.82	0	1	15.5	1	0	1	0	0	0	0	0	1887.1382004	1	0	0
24	170	157	0	1	20.76	0	0	0	0	0	1	0	1	0	19.07	0	1	15	0	1	0	0	0	0	0	0	1465.9842083	0	0	1
26	174	152	0	1	26.42	0	0	0	1	0	0	0	0	0	20.99	0	0	4.5	0	1	0	0	0	0	0	0	1459.2060443	1	1	1
23	174	155	0	2	19.82	0	0	0	0	0	0	0	0	0	19.56	0	0	13	0	0	0	1	0	0	0	0	1328.3776192	0	0	1
35	170	160	0	2	24.22	0	0	0	2	1	0	0	0	0	22.27	0	0	9	1	0	0	0	0	0	0	0	1646.4084782	1	0	0
30	173	154	0	2	26.73	0	1	0	2	1	0	0	0	0	18.55	0	0	11.5	1	0	0	0	0	0	0	1	1795.6847163	1	0	0
38	175	170	0	1	22.86	1	0	0	2	0	0	0	0	0	17.3	1	2	19	0	0	0	0	0	0	0	0	1968.0082004	0	0	0
28	171	164	0	1	19.49	0	0	0	1	1	1	0	0	0	20.45	0	0	13.5	0	0	0	0	0	0	0	0	1830.2643591	1	1	0
25	170	163	0	2	24.22	0	0	0	0	0	0	0	0	0	20.14	0	0	14.5	0	1	1	0	1	0	0	0	1250.9430919	1	0	1
23	183	160	0	2	19.41	0	0	0	0	0	0	0	1	0	21.48	0	2	19	0	0	1	0	0	0	0	0	1519.1921028	0	1	1
28	175	168	0	1	24.49	0	0	0	1	1	1	0	0	0	18.42	1	0	13	0	0	1	0	0	0	1	0	1831.6045099	0	0	0
39	176	160	0	1	18.08	0	0	0	2	1	0	0	0	0	21.09	0	1	16.5	0	0	1	0	0	0	0	0	2203.322623	1	0	0
30	170	165	0	1	22.49	1	0	1	2	0	0	0	1	0	16.53	1	2	20	0	1	0	0	1	1	0	0	1829.9839345	0	0	0
23	170	164	0	1	22.15	0	0	0	0	0	0	0	0	0	19.52	0	0	9.5	0	0	0	0	0	0	0	0	1616.6662024	1	0	0
28	177	156	0	1	16.76	0	0	0	1	0	0	0	0	0	20.13	0	1	17	1	0	1	0	0	0	0	0	1206.2739729	0	0	1
29	176	157	0	1	22.6	0	1	1	1	0	0	0	0	0	19.47	0	0	10.5	0	0	1	1	0	0	1	0	1627.2364478	1	0	1
35	169	164	0	1	22.76	1	0	0	2	0	1	0	0	0	22.68	0	0	14	1	1	1	0	0	0	0	0	1009.064545	0	1	1
33	170	155	0	2	27.68	0	0	0	2	1	0	0	0	0	20.4	0	0	12	1	0	1	0	0	0	0	0	1927.4510278	1	0	0
21	178	165	0	1	18.94	1	0	1	0	0	0	0	1	0	22.59	0	0	2.5	0	0	1	0	0	1	1	0	1686.262873	0	0	1
28	165	160	0	1	29.38	1	0	1	1	1	1	0	0	0	18.75	0	0	12	1	0	0	0	0	0	0	0	1552.3705317	1	1	1
29	178	158	0	1	16.73	0	0	0	1	1	1	0	0	0	17.63	1	1	15	0	1	0	0	0	0	0	0	1777.7491888	1	1	1
32	173	163	0	1	19.05	0	0	0	2	1	0	0	0	0	20.7	0	2	20	1	1	0	0	0	0	0	0	1170.546213	1	1	1
31	180	162	0	1	26.23	0	0	0	2	0	1	0	1	0	16.38	1	0	12.5	0	0	0	0	0	0	0	0	1495.4287417	1	1	1
29	176	150	0	2	24.21	0	0	0	1	1	1	0	0	0	24.44	2	1	16	1	1	0	0	0	0	0	0	1821.6878849	0	0	1
26	178	168	0	2	20.52	0	0	0	1	0	0	0	0	0	19.13	0	0	14	1	1	0	0	0	1	0	0	2117.0393373	0	0	0
25	176	168	0	2	19.37	0	0	0	0	0	1	0	0	0	19.13	0	2	23.5	1	0	0	0	0	0	0	0	1501.6167933	0	1	1
29	175	162	0	2	26.12	0	1	0	1	0	0	0	0	0	28.58	2	0	12	0	1	0	0	0	0	0	0	1406.2508909	0	1	1
24	178	164	0	1	19.88	1	0	0	0	1	0	1	0	0	18.59	0	0	7	1	0	1	0	0	0	0	0	1450.8716687	1	0	0
23	175	162	0	1	19.59	0	0	0	0	0	0	1	0	0	18.48	1	2	32.5	0	0	1	0	0	1	0	0	2009.1995833	0	0	0
30	171	160	0	2	23.26	0	0	0	2	1	0	0	0	0	22.66	0	2	19	1	0	1	0	0	0	0	0	1388.954494	1	0	1
26	172	162	0	1	27.04	0	1	0	1	0	1	0	0	1	22.86	0	0	13	1	1	1	0	0	0	0	0	1594.2485972	1	1	1
30	186	165	0	1	26.01	0	1	0	2	1	1	0	0	0	20.57	0	1	17.5	1	0	1	0	0	0	0	0	1492.0345549	1	1	1
30	173	165	0	1	21.72	1	1	1	2	0	0	1	0	0	18.18	1	0	11.5	0	1	1	1	0	0	0	0	658.7915873	0	1	1
26	169	164	0	1	24.51	0	0	0	1	0	1	0	0	0	23.05	0	0	13	1	0	0	0	0	0	0	0	1438.1253631	1	1	1
32	183	163	0	1	24.78	0	0	0	2	1	1	0	0	0	18.07	1	1	16	1	1	0	0	0	0	0	0	2002.2573869	1	0	0
26	170	168	0	2	19.03	0	0	0	1	0	0	0	1	0	19.49	0	2	20	0	1	0	0	0	0	0	0	1028.9037219	0	1	1
27	173	168	0	1	21.72	0	0	0	1	1	1	0	0	0	19.13	0	1	15	0	0	0	0	0	0	0	0	1716.1784405	1	0	0
25	178	168	0	1	22.09	0	1	0	0	0	1	0	0	0	19.49	0	1	17	0	0	0	0	0	0	0	0	1495.0046052	1	0	0
19	175	163	0	1	20.9	0	0	0	0	0	0	1	0	0	18.82	0	2	19	0	0	0	0	0	0	0	0	1544.1999679	0	0	1
29	170	164	0	2	31.14	0	0	0	1	1	1	0	0	0	17.66	1	0	14.5	1	0	0	0	0	0	0	0	1573.5815344	1	0	1
19	170	161	0	1	20.07	0	1	0	0	0	0	0	0	0	21.22	0	0	10	0	1	0	0	0	0	0	0	1298.494119	1	1	1
30	173	156	0	2	21.38	0	0	0	2	0	0	0	0	0	19.72	0	1	15.5	0	1	0	0	0	0	0	0	1587.4219702	1	0	1
23	176	160	0	1	19.37	0	0	0	0	0	0	0	1	0	18.36	1	0	10	0	0	0	0	0	0	0	0	1873.6255377	0	0	1
33		160	0	1		0	1	0	2	0	0	0	1	0	21.48	0	0	12	0	0	0	0	0	0	0	0	1196.6301541	0	1	1
26	174	157	0	2	23.12	0	0	0	1	0	0	0	1	0	21.5	0	1	15.5	1	1	1	0	0	0	0	0	2537.1451448	1	0	0
25	170	158	0	2	24.22	0	0	0	0	1	1	0	0	0	20.83	0	1	18	1	0	9	0	0	0	0	0	2036.1620496	1	0	0
28	173	160	0	1	18.71	0	1	0	1	0	0	0	1	0	24.41	2	1	17.5	1	0	1	0	0	0	0	0	1502.2564983	0	1	1
23	175	160	0	2	22.86	0	1	0	0	0	1	0	0	0	21.48	0	1	15.5	0	0	1	0	0	1	0	0	1050.5386281	0	1	1
27	168	160	0	2	28.34	0	1	0	1	0	1	0	1	0	19.53	0	1	17	0	0	0	0	0	0	0	0	2026.1241143	1	1	0
31	174	160	0	1	26.42	0	1	0	2	0	0	0	0	0	20.31	0	0	9.5	0	0	0	0	0	0	0	0	2547.7315565	1	0	0
27	169	160	0	2	21.01	0	0	0	1	1	1	0	1	0	17.97	1	2	19	1	0	0	0	0	0	0	0	1769.3843929	1	0	0
23	166	155	0	2	19.96	0	0	0	0	0	0	0	0	0	18.31	1	0	9	0	1	0	0	0	0	0	0	1009.9683423	0	1	1
26	173	174	0	2	23.89	0	0	0	1	1	1	0	0	0	18.99	0	2	21.5	1	1	1	0	0	0	0	0	1883.9669931	1	1	0
30		165	0	1		0	1	0	2	1	1	0	1	0	18.37	1	2	23	0	0	1	0	0	0	0	0	1890.0688294	0	0	0
29	172	156	0	1	20.28	0	0	0	1	0	0	0	0	0	25.89	2	1	17	0	1	1	0	0	1	0	0	1755.8229067	1	0	0
29	180	160	0	2	27.78	1	1	0	1	1	1	0	0	0	20.7	0	0	12	0	0	1	0	0	0	0	0	2049.7646954	1	0	0
31	165	162	0	2	22.77	0	0	0	2	0	1	0	0	0	19.43	0	2	30.5	0	1	0	0	0	0	0	0	1825.7535	1	1	0
32	184	168	0	1	22.45	0	0	0	2	0	0	1	0	0	21.26	0	1	16	0	1	0	0	0	1	0	0	846.88876653	1	1	1
32	174	160	0	1	22.13	0	0	0	2	0	0	0	0	0	26.56	2	2	19	1	1	1	0	0	1	0	0	1700.8235853	1	0	1
28	172	168	0	1	23.66	0	0	0	1	0	1	0	1	0	18.42	1	1	16	0	1	0	0	0	0	0	0	1470.5878816	0	1	1
30	169	160	0	1	26.61	0	0	0	2	0	0	1	0	0	19.34	0	2	20	0	0	0	0	0	0	0	0	1089.5969048	0	1	1
24	175	163	0	1	20.24	0	0	0	0	0	0	1	0	0	18.82	0	2	22.5	0	0	0	0	0	0	0	0	1088.193756	0	1	1
39	170	152	0	1	21.45	1	1	1	2	0	0	0	1	0	23.81	0	0	1	0	0	0	0	0	0	0	0	1459.2925198	1	1	1
26	170	158	0	2	22.15	0	0	0	1	0	0	0	0	0	20.43	0	0	10	1	0	0	0	0	1	0	0	1678.7349544	0	0	1
29	175	162	0	1	21.22	0	0	0	1	0	1	0	1	0	20.2	0	1	15	1	1	0	0	0	0	0	0	1754.3419048	1	1	0
37	178	155	0	2	22.72	0	1	0	2	0	0	0	0	0	19.98	0	0	6	0	0	1	0	0	0	0	0	1614.1751753	1	1	1
34	178	156	0	2	23.04	0	0	0	2	0	1	0	1	0	20.55	0	2	19	1	1	0	0	0	0	0	0	1702.8196925	1	1	1
28	174	150	0	2	33.03	0	0	0	1	0	0	0	0	0	25.56	2	1	17.5	0	0	1	0	0	0	0	0	1141.3637536	1	1	1
27	176	163	0	2	23.41	0	0	0	1	0	0	0	0	0	18.44	1	2	22	0	1	1	0	0	0	0	0	1957.3235377	1	0	0
30	178	167	0	1	28.25	0	0	0	2	1	1	0	0	0	20.08	0	2	19	1	1	1	0	0	0	0	0	1694.9524444	1	1	0
37	170	165	0	2	23.53	0	1	0	2	0	0	0	1	0	23.14	0	0	8	0	0	1	0	0	0	0	0	1221.1323578	0	1	1
31	182	159	0	1	22.64	0	0	0	2	0	0	0	0	0	19.78	0	2	19	1	0	1	0	0	0	0	0	1579.1960013	0	1	0
28	136	155	0	2	33.52	1	0	1	1	1	0	0	0	0	18.73	0	0	11	1	0	1	0	0	0	1	0	1774.437756	1	0	0
29	170	153	0	1	24.22	1	0	0	1	1	1	0	0	0	19.65	0	0	14	1	0	1	0	0	0	0	0	2325.1945787	1	0	0
28	180	165	0	2	21.76	0	0	0	1	1	1	0	0	0	21.67	0	2	20	1	0	1	0	0	0	0	0	1863.8690179	1	1	0
31	180	167	0	2	25.31	0	0	0	2	0	0	0	0	0	17.93	1	2	20	1	0	0	0	0	0	0	0	1475.6466448	0	1	1
30	178	158	0	1	24.93	0	0	0	2	0	0	0	1	0	19.63	0	0	11	1	0	0	0	0	0	0	0	1188.3489547	0	1	1
26	170	160	0	2	24.05	0	0	0	1	0	0	0	0	0	17.38	1	1	17	0	0	1	0	1	0	0	0	1358.6923571	1	1	1
22	176	167	0	1	20.34	0	1	0	0	0	0	0	1	0	19.72	0	2	23	0	0	0	0	0	0	0	0	1596.1221925	1	0	1
30	175	160	0	2	22.86	0	0	0	2	1	1	0	0	0	20.51	0	1	18.5	0	0	0	0	0	0	0	0	1690.5082718	1	1	1
27	173	165	0	2	23.05	0	0	0	1	1	1	0	0	0	17.63	1	0	14.5	0	1	1	0	0	0	0	0	2068.3251052	1	1	0
32	178	165	0	1	22.09	0	1	0	2	1	1	0	0	0	20.2	0	0	14	0	0	1	0	0	0	0	0	1945.8066052	1	0	0
25	170	155	0	2	20.76	1	1	1	0	0	0	0	1	0	24.97	2	0	8	1	0	1	0	0	0	0	0	1615.1351994	0	0	1
29	174	160	0	2	23.12	0	0	0	1	1	1	0	0	0	19.53	0	2	21	1	0	1	0	0	0	0	0	2071.0022956	0	1	0
30	176	158	0	1	21.95	0	0	0	2	0	1	0	0	0	26.04	2	2	20	1	1	1	0	0	0	0	0	2023.420621	1	0	0
24	172	163	0	1	26.37	1	0	0	0	0	1	0	0	0	18.07	1	2	24.5	0	0	1	0	0	0	0	0	1218.5397718	0	1	1
22	165	162	0	1	25.71	0	0	1	0	0	0	0	0	0	22.86	0	2	20	0	0	1	1	0	0	0	0	1266.5737712	0	1	1
24	170	160	0	1	24.22	0	0	0	0	0	0	0	1	0	21.48	0	2	19	1	1	0	0	0	0	0	0	1396.5166865	0	1	1
29	169	160	0	1	23.81	0	0	0	1	1	1	0	0	0	17.58	1	0	12.5	1	0	0	0	0	0	0	0	1277.3837798	0	1	1
29	178	158	0	2	18.94	0	1	0	1	1	1	0	0	0	24.84	2	1	17	1	0	0	1	0	0	0	0	1616.7681012	1	0	1
30	170	157	0	1	20.76	0	0	0	2	1	1	0	0	0	20.28	0	2	20	1	0	0	0	0	0	0	0	1321.4778062	1	1	1
27	162	160	0	1	24.77	0	1	0	1	0	1	0	0	0	24.02	2	2	24.5	0	0	0	0	0	0	0	0	1664.0410701	1	0	0
28	180	171	0	2	21.6	0	0	0	1	0	0	0	0	0	19.15	0	2	19	1	0	0	0	0	0	0	0	1481.2314749	0	1	1
28	170	158	0	1	24.91	0	0	0	1	0	1	0	0	0	20.03	0	0	10.5	0	0	0	0	0	0	0	0	1954.3573671	1	1	0
29	180	168	0	2	19.44	0	0	0	1	1	0	1	0	0	17.36	1	2	23	0	0	1	0	0	0	0	0	1554.1184861	1	1	0
35	172	160	0	1	23.66	0	1	0	2	0	1	0	1	0	21.88	0	0	14	0	1	1	0	0	0	0	0	1454.1791042	1	1	1
38	168	160	0	2	24.45	1	1	1	2	0	1	0	0	0	20.7	0	0	13	0	1	1	0	0	1	0	0	1636.7796438	0	1	1
24	178	165	0	2	25.25	0	0	0	0	1	1	0	0	0	22.04	0	2	24	1	0	0	0	0	0	0	0	1702.1814927	1	1	1
24	177	160	0	1	26.33	0	1	0	0	0	0	0	0	0	21.48	0	1	17.5	1	0	0	0	0	0	0	0	2116.0765618	1	0	0
20	170	165	0	1	20.76	0	0	0	0	0	1	1	0	0	18.37	1	0	12	0	0	0	0	0	0	0	0	1475.6388161	0	1	1
28	175	162	0	2	22.86	0	1	0	1	0	1	0	0	0	22.48	0	1	17.5	0	1	0	0	0	0	0	0	1625.5878115	0	0	1
22	180	154	0	2	19.44	0	0	0	0	0	0	0	1	0	18.97	0	0	9	1	0	0	0	0	0	0	0	1537.3945989	0	1	1
31	178	170	0	1	22.09	0	0	0	2	0	0	1	0	0	20.07	0	2	19	1	1	0	0	0	0	0	0	1385.9998671	0	1	1
28	166	155	0	2	24.68	0	0	0	1	1	0	0	0	0	18.73	0	1	15	1	0	0	0	0	0	0	0	1317.0744306	1	1	1
28	168	156	0	2	21.26	0	0	0	1	1	0	0	0	0	20.55	0	1	18	1	0	0	0	0	0	0	0	2104.4233036	1	0	0
20	170	150	0	2	20.76	1	0	1	0	0	0	0	1	0	18.89	0	2	27.5	0	1	1	1	1	0	0	0	1152.8968651	0	1	1
36	175	165	0	1	19.59	0	1	0	2	0	0	0	0	0	20.2	0	2	20	1	1	0	0	0	0	0	0	1377.1362589	1	1	1
28	170	163	0	1	24.22	0	0	0	1	1	0	0	0	0	19.76	0	1	16	1	0	1	0	0	0	0	0	1533.6745704	1	1	1
26	173	165	0	2	30.07	0	0	0	1	1	1	0	1	0	18.55	0	2	22.5	1	0	0	0	0	1	0	0	1625.4589385	0	1	1
24	182	163	0	1	22.64	0	0	0	0	0	0	0	1	0	16.18	1	0	8.5	0	1	0	0	0	0	0	0	1331.2693274	0	1	1
21	178	163	0	1	25.25	0	0	0	0	0	1	0	0	0	16.94	1	2	39	0	0	0	0	0	0	0	0	1467.6709028	1	1	1
20	160	160	0	2	24.61	1	0	0	0	0	0	0	0	0	23.44	0	1	16	0	1	0	0	0	0	0	0	1568.7820602	0	1	1
26	172	166	0	1	25.35	0	0	0	1	0	0	0	1	0	23.23	0	0	6.5	1	1	0	0	0	0	0	0	1638.0155258	1	1	1
26	173	168	0	2	23.89	0	0	0	1	1	0	0	0	0	17.01	1	0	13.5	1	0	0	0	0	0	0	0	1869.3669755	1	1	0
26	175	165	0	1	19.59	0	1	0	1	0	0	0	0	0	20.2	0	0	10	1	1	0	0	0	0	0	0	1488.0857546	1	1	1
28	183	166	0	2	26.87	0	0	0	1	1	1	0	0	0	19.05	0	2	20	0	1	0	0	0	0	0	0	1944.4459385	1	1	0
28	175	160	0	1	24.49	1	0	1	1	0	0	0	0	1	19.53	0	1	15.5	1	1	0	0	0	1	0	0	2037.9267063	1	0	0
30	170	160	0	1	21.8	0	1	0	2	0	0	1	1	0	21.48	0	0	11	0	0	1	0	0	0	0	0	859.13047619	0	1	1
39	174	165	0	2	22.46	1	0	1	2	1	1	0	0	0	21.3	0	1	15	0	1	1	0	0	0	0	0	1509.4123803	1	1	1
36	180	160	1	1	27.78	0	1	0	2	0	1	0	0	0	24.22	2	1	17.5	0	0	1	0	0	0	0	0	1746.0254782	1	1	0
27	165	160	0	2	24.79	0	0	1	1	0	0	0	0	0	19.92	0	0	14.5	1	0	0	0	0	0	0	0	1607.5390053	1	1	1
27	170	168	0	1	24.91	0	0	0	1	0	0	0	0	0	18.42	1	1	18	1	0	0	0	0	0	0	0	1641.5509788	1	0	1
25	180	158	0	2	23.77	0	1	0	0	1	1	0	0	0	19.23	0	0	10	0	1	0	0	0	0	0	0	1254.818662	0	1	1
25	165	160	0	2	20.2	0	0	0	0	0	1	0	0	0	18.75	0	1	15.5	1	1	0	0	0	0	0	0	1425.0525615	1	1	1
31	175	162	0	2	24.33	0	0	0	2	0	1	0	0	0	18.67	0	0	13.5	1	0	0	0	0	0	0	0	1680.9533194	0	0	0
23	175	165	0	1	29.39	0	0	0	0	0	1	0	0	0	18.37	1	1	15	0	0	0	0	0	0	0	0	2326.0161217	0	0	0
27	171	163	0	2	28.38	1	0	0	1	0	0	0	0	0	19.57	0	2	22	0	1	0	0	0	1	0	0	1846.1185079	1	0	1
28	173	160	0	2	26.73	0	0	0	1	1	1	0	0	0	23.44	0	0	12	1	1	0	0	0	0	0	0	1407.8180099	0	1	1
35	165	163	0	2	29.38	1	1	0	2	0	0	1	0	0	29.73	2	0	6.5	0	0	0	0	0	1	0	0	1602.3195675	0	1	1
38	176	172	0	1	23.08	0	1	0	2	0	0	0	0	0	20.28	0	2	19	0	0	0	0	0	0	0	0	1776.6866184	0	1	0
27	176	165	0	2	25.5	0	0	0	1	1	1	0	0	0	20.94	0	1	16.5	1	0	0	0	0	0	0	0	1360.2487705	1	1	1
27	175	159	0	2	26.45	0	1	0	1	0	0	0	0	0	18.39	1	0	14	0	1	0	1	0	1	0	0	1569.6508528	0	0	1
27	184	156	0	2	20.09	0	0	0	1	1	0	0	1	0	21.37	0	2	24.5	1	0	1	0	0	0	0	0	1530.8030377	1	1	1
27	175	160	0	2	24.82	0	1	1	1	0	0	0	1	0	24.61	2	2	23	1	1	1	0	0	0	1	0	1429.5383499	1	1	1
31	176	160	0	1	25.83	0	0	0	2	0	1	0	0	0	20.7	0	1	15	1	1	1	0	0	0	0	0	2132.7137083	1	0	0
24	175	160	0	2	22.53	0	0	0	0	0	1	0	1	0	17.97	1	0	11	0	0	1	0	0	0	0	0	1421.2060377	1	1	1
40	175	155	0	2	29.39	1	0	1	2	0	0	0	0	0	20.81	0	0	12	1	0	1	0	0	0	0	0	1413.1925575	1	1	1
27	180	160	0	1	26.23	0	0	0	1	0	1	0	1	0	23.44	0	0	8	1	0	0	0	0	1	0	0	1496.7268849	1	1	1
23	172	158	0	1	22.31	0	0	0	0	0	0	0	0	0	22.03	0	2	26	0	0	0	0	0	0	0	0	1541.9825139	1	1	1
29	173	160	0	1	20.05	0	0	0	1	1	0	0	0	0	21.48	0	1	16	1	0	0	0	0	0	0	0	2009.0820549	0	1	0
25	172	160	0	1	21.97	0	0	0	0	0	0	0	0	0	21.88	0	2	20	0	0	0	0	0	1	0	0	1521.6787877	0	0	1
27	175	162	0	2	26.12	0	0	0	1	1	1	0	1	0	18.29	1	0	14	1	0	0	0	0	1	0	0	1500.2484775	1	1	1
40	175	156	0	1	19.59	0	1	0	2	0	0	0	0	0	22.81	0	0	11.5	1	1	0	0	0	0	0	0	1749.2147956	1	1	0
30	175	154	0	1	21.22	0	1	0	2	1	0	0	0	0	21.5	0	1	15	0	1	0	0	0	0	0	0	1660.4795685	1	1	0
18	170	157	0	1	27.16	1	0	1	0	0	0	1	0	0	18.86	0	0	10	0	1	0	0	0	0	0	0	1223.1321667	0	1	1
25	172	158	0	1	16.9	0	0	0	0	1	1	0	0	0	23.03	0	2	20.5	1	0	0	0	0	0	0	0	1722.4980179	1	1	0
19	172	161	0	1	18.59	0	0	0	0	0	1	0	0	0	17.36	1	1	16.5	1	0	0	0	0	0	0	0	1835.7559821	1	1	0
27	167	150	0	2	18.65	0	1	0	1	0	1	0	0	0	21.11	0	0	8.5	0	1	0	0	0	0	0	0	1239.4134861	0	1	1
33	172	164	0	2	23.66	0	0	0	2	1	1	0	0	0	16.36	1	1	15.5	0	1	0	0	0	0	0	0	1797.8659401	1	1	0
23	170	165	0	1	22.49	1	1	0	0	0	0	0	0	0	16.53	1	2	19	0	0	0	0	0	0	0	0	1185.3981994	0	1	1
29	178	161	0	1	22.09	1	0	1	1	1	1	0	0	0	21.6	0	1	18	1	1	0	0	0	0	0	0	2603.9958915	0	1	0
26	176	170	0	1	23.41	0	0	0	1	0	0	0	1	0	20.76	0	2	19	1	0	0	0	0	0	0	0	1702.4147639	1	1	0
24	172	162	0	1	25.35	0	0	0	0	0	0	0	0	0	24.01	2	1	17	1	0	0	0	0	1	0	0	1673.0476217	1	0	1
27	170	160	0	2	24.22	0	0	0	1	0	0	0	0	0	21.48	0	2	24	1	1	0	0	0	0	0	0	1981.7173829	0	1	0
23	175	160	0	1	25.47	0	0	0	0	0	0	0	0	0	22.66	0	2	22	0	1	1	0	0	0	0	0	2058.828247	1	0	0
28	172	158	0	2	23.66	0	0	0	1	0	0	0	0	0	22.43	0	2	19	1	0	1	1	0	0	0	0	1313.1639286	0	0	1
35	177	159	0	2	19.15	1	1	1	2	0	0	0	1	0	18.99	0	0	10	0	0	0	0	0	0	1	0	1445.0312917	1	0	1
28	175	153	0	1	27.76	0	0	0	1	1	1	0	0	0	23.92	0	1	18	0	1	0	0	0	0	0	0	1412.4945496	1	1	1
35	172	154	1	1	27.04	0	0	0	2	0	0	0	0	0	26.99	2	0	11	0	1	0	0	0	0	0	0	1363.4988135	1	1	1
31	172	155	0	1	21.3	0	0	0	2	0	1	0	0	0	22.89	0	1	15	1	0	0	0	0	0	0	0	1974.513748	1	1	0
26	172	158	0	2	23.66	0	0	0	1	1	0	0	0	0	16.42	1	1	16	1	1	0	0	0	0	0	0	1621.750875	1	1	0
33	172	168	0	2	23.66	0	0	0	2	0	0	0	0	0	16.48	1	2	22	1	1	0	0	0	0	0	0	1272.4551984	0	0	1
28	170	173	0	1	25.95	0	0	0	1	0	0	0	0	0	18.04	1	0	14.5	1	0	0	0	0	0	0	0	1657.0851422	1	1	0
23	175	160	0	2	21.22	0	0	0	0	0	0	0	0	0	17.97	1	0	11.5	0	0	0	0	0	0	0	0	2305.6175099	1	0	0
21	175	163	0	1	22.2	0	0	0	0	0	0	0	0	0	19.76	0	0	11.5	0	1	0	0	0	0	0	0	1538.1587917	0	1	1
25	175	160	0	2	24.49	0	0	0	0	0	0	0	0	0	24.22	2	0	12.5	1	1	1	0	0	0	0	0	1531.2138829	1	1	0
28	170	158	0	1	25.95	0	0	0	1	1	1	0	0	0	17.02	1	0	5.5	1	1	1	0	0	0	0	0	1047.2637864	1	1	1
29	175	165	0	2	21.55	0	0	0	1	0	0	0	0	0	20.94	0	2	31	1	0	1	0	0	0	0	0	1661.4955671	1	0	1
35	173	162	0	2	20.05	0	0	0	2	0	0	0	0	0	18.29	1	2	24	0	0	9	0	0	0	0	0	1735.3448452	1	1	0
34	167	160	0	2	21.51	0	1	0	2	0	0	0	0	0	25.39	2	2	19	0	1	1	0	0	0	0	0	1582.3548591	1	0	0
30	191	167	0	1	23.03	0	0	0	2	1	1	0	0	0	24.2	2	0	5	1	1	1	0	0	0	0	0	1722.2023016	1	0	0
31	173	160	0	2	24.06	0	0	0	2	1	1	0	0	0	17.19	1	1	15	1	0	1	0	0	0	0	0	1556.9032887	1	1	1
21	170	164	0	1	19.03	0	0	0	0	0	0	0	1	0	23.8	0	0	6	0	1	9	0	0	0	0	0	1721.8926597	0	1	0
32	172	160	0	1	25.01	0	0	0	2	1	1	0	0	0	17.97	1	1	15.5	1	1	1	0	0	0	0	0	1786.9317209	1	0	1
25	168	168	0	1	24.45	0	1	0	0	0	0	0	0	0	22.14	0	2	19	0	0	1	0	0	1	0	0	1444.4881677	1	1	0
28	172	163	0	2	28.73	0	0	0	1	0	1	1	0	0	19.57	0	1	17	0	0	0	0	0	0	0	0	2059.2319544	1	0	0
35	181	156	0	1	21.06	0	0	0	2	0	0	0	0	0	20.55	0	2	22	1	0	0	0	0	1	0	0	1623.713129	1	1	1
26	178	160	0	1	18.94	0	1	0	1	0	0	0	0	0	19.14	0	0	10	1	0	0	0	0	0	0	0	1528.6811528	1	1	1
27	188	170	0	1	25.46	0	0	0	1	1	1	0	0	0	19.03	0	2	25	1	0	0	0	0	0	0	0	1913.2762004	1	0	0
29	173	165	0	2	22.05	0	0	0	1	1	0	0	0	0	19.1	0	0	14	1	0	0	0	0	0	0	0	1555.8443591	1	1	1
30	173	160	0	1	21.05	0	0	0	2	1	1	0	0	0	19.14	0	1	18.5	1	1	1	0	0	1	0	0	1556.8685089	1	1	1
31	172	160	0	1	21.97	0	0	0	2	1	1	0	0	0	19.14	0	1	17	1	0	0	0	0	0	0	0	1664.4923525	1	0	0
30	172	165	0	2	21.97	0	0	0	2	0	1	0	1	0	19.83	0	2	23.5	0	1	0	0	0	0	0	0	1867.6471171	1	0	1
27	185	172	0	2	22.79	0	0	0	1	1	1	0	1	0	21.97	0	1	17.5	1	0	0	0	0	0	0	0	1472.9885099	1	1	1
28		162	0	1		0	0	0	1	1	1	0	0	0	16.38	1	1	15.5	0	0	0	0	0	0	0	0	2116.8578036	1	0	0
28	175	163	0	2	24.49	0	0	0	1	1	0	0	0	0	18.44	1	0	8.5	1	0	0	0	0	0	0	0	1815.215002	0	0	0
22	172	162	0	1	18.59	0	0	0	0	0	1	0	1	0	19.05	0	0	12.5	1	0	0	0	0	0	0	0	1767.6126941	1	1	1
28	180	160	0	2	23.15	0	0	0	1	1	1	0	0	0	18.75	0	0	14.5	1	1	0	0	0	0	0	0	1659.244248	1	0	1
29	170	164	0	1	21.45	0	0	0	1	1	1	0	0	0	19.71	0	0	13	1	0	0	0	0	0	0	0	1598.3531299	1	1	0
28	170	163	0	2	24.22	0	0	0	1	0	0	0	0	0	24.46	2	1	18	1	0	0	0	0	0	0	0	1576.5790635	1	1	0
21	162	159	0	2	19.81	0	0	0	0	0	1	0	0	0	17.6	1	0	10.5	1	0	0	0	0	0	0	0	1436.1104719	1	1	1
27	192	160	0	2	26.45	0	0	0	1	0	1	0	0	0	23.44	0	1	15	1	0	0	0	0	0	0	0	1978.1856369	1	1	0
28	160	170	0	2	31.25	0	0	0	1	1	1	0	0	0	17.3	1	2	25	1	0	0	0	0	0	0	0	1481.8614524	1	1	1
37		159	0	1		0	0	0	2	0	0	0	1	0	20.37	0	1	18.5	0	0	1	0	0	0	0	0	1879.8720337	1	0	0
26	175	164	0	1	22.53	0	0	0	1	1	0	0	1	0	20.45	0	0	14	1	0	1	0	0	0	0	0	2268.6330754	1	0	0
28	174	160	0	2	21.47	1	0	1	1	1	1	0	0	0	21.09	0	0	8	1	1	0	0	0	0	0	0	955.87876455	0	1	1
27	170	158	0	1	24.22	0	0	0	1	0	0	0	1	0	21.63	0	0	11	0	0	0	0	0	0	0	0	1593.5974613	1	1	1
30	183	160	0	1	25.38	0	0	0	2	1	1	0	0	0	18.75	0	2	30	1	1	0	0	0	0	0	0	1904.8878671	1	0	1
30	178	165	0	2	24.3	0	0	0	2	1	0	0	1	0	23.88	0	0	14	1	0	0	0	0	0	0	0	2370.4133849	1	1	0
27	169	163	0	1	24.16	0	0	0	1	0	0	0	0	0	17.31	1	2	20	1	1	0	0	0	0	0	0	2109.5856448	1	0	0
26	170	160	0	1	22.49	0	0	0	1	0	0	0	0	0	20.12	0	0	14.5	1	1	0	0	0	0	0	0	1869.4128538	1	1	1
28	171	168	0	1	22.23	0	0	0	1	1	1	0	0	0	19.49	0	2	20	1	0	0	0	0	0	0	0	1423.4129054	1	1	1
26	173	160	0	2	23.39	0	1	1	1	1	0	0	0	0	21.09	0	1	17	1	0	1	0	0	0	0	0	1553.9827877	1	1	1
20	177	168	0	1	25.22	1	0	0	0	0	0	0	1	0	18.07	1	0	14	0	1	0	0	0	0	0	0	1565.8526627	1	1	1
37	172	160	0	1	23.66	0	0	1	2	0	1	0	0	0	20.7	0	1	15	1	0	1	0	0	0	0	0	1404.8764544	1	1	1
29	173	162	0	2	27.06	0	0	0	1	1	1	0	0	0	32.01	2	2	19	1	0	1	1	0	0	0	0	2190.9607903	1	1	0
22	175	163	0	2	19.59	0	0	0	0	0	1	0	0	0	18.07	1	0	11.5	0	0	0	0	0	0	0	0	1231.614963	0	1	1
27	170	160	0	1	26.99	0	0	0	1	1	0	0	0	0	19.53	0	1	17.5	1	1	1	0	0	0	0	0	2159.1010946	1	0	0
28	175	168	0	2	27.43	0	0	0	1	1	1	0	0	0	19.49	0	0	14	1	1	0	0	0	0	0	0	1803.3294967	1	1	0
31	170	167	0	1	22.49	0	0	0	2	1	1	1	0	0	19.72	0	1	15	1	0	0	0	0	0	0	0	2156.5173849	1	0	0
27	168	168	0	1	20.2	0	0	0	1	0	0	0	0	0	17.72	1	2	20	0	1	0	0	0	0	0	0	1599.5723274	1	1	1
23	176	160	0	1	25.83	0	0	0	0	0	1	0	0	0	17.58	1	1	16	0	0	1	0	0	0	0	0	1749.9440496	1	0	1
29	158	155	0	1	24.44	0	0	0	1	0	0	1	0	0	25.81	2	0	8	1	0	1	0	0	0	0	0	1629.5564147	1	1	0
27	170	164	0	1	24.91	0	0	0	1	1	0	0	0	0	17.85	1	2	24	0	0	0	0	0	0	0	0	1415.9811911	1	1	1
33	169	158	0	1	26.26	0	1	0	2	0	0	0	0	0	20.83	0	0	12	1	1	0	0	0	0	0	0	1596.3467269	0	0	1
26	180	164	0	2	21.6	0	0	0	1	0	1	0	0	0	17.85	1	1	18.5	0	0	0	0	0	1	0	0	1744.5515714	1	0	1
28	170	160	0	1	20.24	0	0	0	1	0	1	0	0	0	25.2	2	1	15.5	1	0	0	0	0	0	0	0	1305.8162011	1	1	1
27	174	170	0	1	19.82	0	0	0	1	0	0	0	0	0	20.76	0	2	28	1	0	1	0	0	0	0	0	2334.8423036	1	0	0
26	175	159	0	2	19.59	0	0	0	1	0	0	0	0	0	20.96	0	1	18.5	1	0	0	0	0	0	0	0	2258.0892599	0	0	0
26	177	163	0	1	23.94	0	0	0	1	1	1	0	0	0	25.41	2	1	17.5	1	0	0	0	0	0	0	0	1820.7755642	1	1	0
28	180	160	0	2	23.92	0	0	0	1	0	1	0	0	0	19.53	0	2	20	0	1	0	0	0	0	0	0	1638.2737242	1	1	0
26	178	165	0	2	22.09	0	0	0	1	0	0	0	0	0	20.2	0	2	24	1	1	1	0	0	0	0	0	2244.2754054	1	0	0
27	185	160	0	2	26.3	0	0	0	1	1	1	0	0	0	21.48	0	1	16	0	0	0	0	0	0	0	0	2107.1318532	1	1	0
21	178	150	0	2	21.46	1	0	0	0	0	0	0	0	0	24.44	2	0	7	1	0	1	0	0	0	0	0	1912.664256	1	0	1
25	171	165	0	2	21.89	0	0	0	0	0	1	0	0	0	19.47	0	2	28	0	1	0	0	0	0	0	0	1121.9455933	1	1	1
30	172	157	0	2	20.28	0	0	0	2	0	0	0	0	0	18.26	1	1	15	1	0	0	0	0	0	0	0	1252.9115893	1	0	1
30		162	0	1		1	0	0	2	1	1	0	0	0	18.29	1	0	13	1	0	0	0	0	0	0	0	1475.1974491	1	1	0
22		165	0	1		0	0	0	0	0	0	0	0	0	20.57	0	1	18	1	0	0	0	0	0	0	0	1863.400371	1	0	1
33	175	162	0	2	24.98	0	0	0	2	0	0	0	0	0	20.96	0	1	17	1	0	0	0	0	0	0	0	1917.5849729	1	0	0
23	180	160	0	2	23.15	0	0	0	0	0	0	0	0	0	27.34	2	0	14	1	0	0	0	0	0	0	0	1899.5805179	0	0	0
39	175	160	0	2	19.59	0	0	0	2	1	0	0	0	0	19.53	0	2	20	1	0	0	0	0	0	0	0	2003.8395258	0	1	0
29	171	161	0	1	26.16	0	0	0	1	0	0	0	0	0	17.75	1	2	19	1	0	0	0	1	0	0	0	1150.0333697	0	0	1
29	172	165	0	2	21.97	0	0	0	1	0	0	0	1	0	18.73	0	1	17	0	1	0	0	0	0	0	0	1752.538961	1	1	1
32		160	0	2		0	0	0	2	1	0	0	0	0	19.53	0	0	9	0	0	0	0	0	1	0	0	1508.9972639	1	1	1
28	171	158	0	1	23.94	1	1	1	1	0	0	0	0	0	19.63	0	0	12.5	0	1	0	0	0	0	0	1	1972.055502	1	0	0
28	177	153	0	2	24.42	0	0	0	1	0	0	0	0	0	17.51	1	0	12	1	1	0	0	0	0	0	0	1627.5496319	1	1	0
26	168	158	0	2	17.72	0	0	0	1	0	0	1	0	0	19.03	0	1	17	0	1	0	0	0	0	0	0	1647.2883433	1	1	0
33	170	162	0	1	25.95	1	0	0	2	0	0	0	0	0	20.96	0	1	16	0	1	1	0	0	0	0	0	2082.0680562	1	0	0
38	170	160	0	1	26.99	0	0	0	2	0	0	0	0	0	23.44	0	1	15	0	1	1	0	0	0	0	0	1734.155248	1	1	0
33	171	162	0	2	24.96	0	0	0	2	0	1	0	0	0	22.86	0	1	17	1	1	1	0	0	0	0	0	1868.4748413	1	1	0
27	175	160	0	1	21.55	0	0	0	1	0	1	0	1	0	17.97	1	2	20	1	0	0	0	0	0	0	0	1921.0366915	0	1	0
32	172	165	0	1	21.97	0	0	0	2	0	1	0	0	0	18.37	1	2	30	1	1	0	0	0	0	0	0	1808.3618254	0	0	0
26	170	168	0	1	25.95	0	1	0	1	0	0	0	1	0	18.25	1	0	14.5	0	0	0	0	0	0	0	0	1540.811994	0	0	1
31	165	162	0	2	23.88	0	1	0	2	0	0	0	1	0	20.58	0	1	15	1	0	1	0	0	0	0	0	1668.0975476	1	0	0
36	170	156	0	2	20.76	0	1	0	2	0	1	0	0	0	28.76	2	2	22	1	0	1	1	0	1	0	0	2246.7950853	1	1	0
31	176	160	0	2	25.18	0	0	0	2	1	0	0	0	0	16.41	1	0	13.5	0	1	1	0	0	0	0	0	1413.33433	0	1	1
29	174	161	0	2	22.46	0	0	0	1	1	1	0	0	0	16.97	1	2	21	1	1	0	0	0	0	0	0	1745.6178611	1	1	0
30	166	167	0	1	23.59	0	0	0	2	0	0	0	0	0	19.72	0	1	15.5	1	1	1	0	0	0	0	0	1950.5343056	1	0	1
26	174	162	0	2	23.12	0	0	0	1	0	0	0	0	0	21.72	0	2	20	1	0	1	0	0	0	0	0	1531.2474306	1	1	1
29	176	160	0	1	25.83	0	0	0	1	1	1	0	0	0	18.55	0	2	21.5	0	0	0	0	0	0	0	0	3261.4553386	1	0	0
22	175	162	0	2	26.61	0	0	0	0	0	0	0	0	0	22.1	0	1	18	0	1	0	0	0	0	0	0	1195.0378631	1	1	1
26	179	160	0	1	25.59	0	0	0	1	0	1	0	0	0	20.7	0	1	17	0	0	0	0	0	0	0	0	1365.630787	1	0	1
28	174	165	0	1	21.47	0	0	0	1	0	1	1	0	0	22.04	0	2	23	1	0	0	0	0	0	0	0	1118.0174306	1	1	1
28	172	163	0	2	21.97	0	0	0	1	0	1	0	0	0	20.32	0	0	12	0	1	0	0	0	0	0	0	1603.584875	1	1	1
26	160	160	0	1	31.25	0	0	0	1	0	1	0	0	0	25.39	2	2	23	0	1	1	0	0	0	0	0	1798.1416687	1	1	1
24	176	160	0	1	20.98	1	0	0	0	0	0	0	1	0	15.63	1	2	22	1	0	0	0	0	0	0	0	2063.1470139	1	0	0
28	180	163	0	2	19.44	0	0	0	1	0	1	0	1	0	21.45	0	0	13	1	0	1	0	0	0	0	0	1311.7448499	1	1	1
30	175	158	0	1	27.76	0	0	0	2	0	0	0	0	0	19.23	0	0	12	0	1	0	0	0	0	0	0	1685.1666753	1	0	1
39	180	160	0	2	23.15	0	0	0	2	0	0	0	0	0	25.78	2	0	14	0	0	1	0	0	0	0	0	1565.7056766	1	0	1
32	163	165	0	1	26.35	1	1	0	2	0	1	0	0	0	21.67	0	0	11	0	0	1	0	0	1	0	0	2280.2817778	0	0	0
27	176	162	0	1	24.21	0	0	0	1	0	0	0	0	0	22.1	0	0	12	0	0	0	0	0	0	0	0	1648.692629	1	1	1
29	180	165	0	1	20.99	0	1	0	1	0	1	1	1	0	19.47	0	0	13	1	1	0	0	0	0	0	0	1064.6674769	1	1	1
28	172	153	0	2	18.59	0	0	0	1	1	0	0	0	0	20.93	0	1	16	1	0	0	0	0	0	0	0	1515.5386174	1	1	1
28	177	165	0	2	18.99	0	0	0	1	1	1	0	0	0	22.77	0	1	15	0	0	0	0	0	0	0	0	1579.7732877	1	1	1
29	162	156	0	1	25.91	0	1	0	1	1	0	0	0	0	22.19	0	1	15.5	1	0	0	0	0	0	0	0	1746.2706991	1	1	0
25	180	165	0	1	19.44	0	1	0	0	0	1	0	0	0	19.47	0	2	20	0	0	1	0	0	0	0	1	2656.2373988	1	0	0
27	171	157	0	1	21.37	0	0	0	1	1	1	0	0	0	21.1	0	2	20.5	0	0	1	0	0	0	0	0	1867.7018552	1	0	0
28	176	165	0	2	20.66	0	0	0	1	1	0	0	0	0	18	1	0	12	1	0	1	0	0	0	0	0	2013.8515417	1	0	0
29	174	162	0	2	29.73	0	0	0	1	0	1	0	0	0	20.58	0	1	15.5	0	1	1	0	0	0	0	0	1775.3748204	1	1	1
27	170	164	0	2	24.22	0	0	0	1	0	0	0	0	0	17.85	1	1	18	0	0	1	0	0	0	0	0	1970.5590618	1	0	1
27	175	164	0	1	28.73	1	0	0	1	0	1	0	0	0	17.85	1	0	14	0	0	1	0	0	0	0	0	1171.8277083	1	1	1
24	165	155	0	1	26.26	0	0	1	0	0	0	0	1	0	19.15	0	0	13.5	0	0	1	0	1	0	0	0	1208.3670734	1	1	1
26	180	170	0	2	26.23	0	0	0	1	1	1	0	0	0	22.84	0	2	37.5	0	0	1	0	0	0	0	0	2761.2709226	1	0	0
20	178	160	0	1	18.94	1	0	1	0	0	0	0	0	0	18.55	0	0	7.5	0	0	0	0	0	0	0	0	1052.0290575	1	1	1
37	170	160	0	2	17.3	0	1	0	2	0	0	0	1	0	21.09	0	1	15	0	1	0	0	0	0	0	0	1570.2682202	0	0	1
29	185	168	0	1	26.3	0	0	0	1	1	0	0	0	0	20.2	0	1	16	0	0	0	0	0	0	0	0	2026.2524464	1	0	0
29	176	162	0	1	25.18	0	0	0	1	0	1	0	0	0	20.96	0	1	16	0	0	0	0	0	0	0	0	2043.6790933	1	0	0
20	160	159	0	2	18.95	0	0	0	0	0	0	1	0	0	19.78	0	1	15.5	0	0	0	0	0	0	0	0	1240.4598036	1	1	0
26	172	168	0	2	21.97	0	0	0	1	1	1	0	0	0	18.78	0	1	15	0	0	0	0	0	0	0	0	1238.4904266	1	1	1
27	168	150	0	1	30.12	0	0	0	1	0	0	0	0	0	18.67	0	1	18	0	0	0	0	1	0	0	0	1626.0307017	0	1	1
18	173	163	0	2	20.05	0	0	0	0	0	1	0	0	0	20.7	0	0	14	0	0	0	0	0	0	0	0	1358.5237612	1	1	1
26	178	167	0	2	25.25	0	0	0	1	0	0	0	0	0	19.72	0	1	18	1	0	0	0	0	0	0	0	1714.1770298	1	1	0
28	167	155	0	1	23.31	0	0	0	1	0	0	0	1	0	16.23	1	2	22.5	0	0	0	0	0	0	0	0	1285.7730635	1	1	1
24	170	150	0	1	23.7	0	0	0	0	0	0	0	0	0	22.22	0	1	16	0	0	0	0	0	0	0	0	1494.0501528	1	1	1
23	170	160	0	2	19.03	0	1	0	0	0	0	0	0	0	21.48	0	0	8	0	0	0	0	0	0	0	0	1831.56	1	1	0
41	157	167	0	1	19.88	0	1	0	2	0	0	0	0	0	16.67	1	1	18.5	0	0	0	0	0	1	0	0	1536.4265734	0	1	0
28	170	160	0	1	20.42	0	0	0	1	0	0	0	0	0	23.44	0	0	13	0	0	0	0	0	0	0	0	1774.7395893	1	1	0
26	180	168	0	2	26.23	0	0	0	1	0	1	0	0	0	18.6	0	1	16.5	0	1	0	0	0	0	0	0	1850.296748	1	1	1
27	178	165	0	2	22.09	0	0	0	1	0	1	0	0	0	16.53	1	0	10	0	1	0	0	0	0	0	0	2561.6950258	1	1	0
24	178	160	0	1	23.67	0	0	0	0	0	0	0	0	0	18.95	0	1	15.5	0	0	0	0	0	0	0	0	1327.1011263	1	1	1
23	174	162	0	1	23.12	0	0	0	0	0	1	0	0	0	17.15	1	0	13	1	0	0	0	0	0	0	0	1391.0145536	1	1	1
28	174	167	0	1	26.75	0	0	0	1	1	0	1	0	0	20.08	0	0	13	0	0	0	0	0	0	0	0	1099.5544398	1	1	1
25	170	156	0	1	19.72	0	0	0	0	0	0	0	0	0	20.96	0	2	19.5	0	0	9	0	0	0	0	0	1745.5193661	1	0	1
35	180	172	0	2	23.77	0	0	0	2	0	1	0	0	0	19.94	0	1	18	1	1	9	0	0	1	0	0	1554.0787103	1	1	1
25	172	163	0	1	24.34	1	0	0	0	1	0	0	0	0	19.2	0	2	19	0	0	1	0	0	1	0	0	1532.7508433	1	1	1
18	178	166	0	2	19.57	1	0	0	0	0	0	1	1	0	22.68	0	0	14	0	0	1	0	0	0	1	0	1720.9319107	1	1	0
29	183	165	0	1	25.38	0	0	0	1	1	1	0	0	0	18.37	1	2	22	1	0	1	0	0	0	0	0	1410.3532229	1	1	1
25	176	160	0	1	20.98	0	0	0	0	0	0	0	0	0	23.05	0	0	11	0	0	0	0	0	0	0	0	1837.5285086	1	1	0
32	158	146	0	1	20.03	0	1	0	2	0	0	0	0	0	21.11	0	0	14	0	1	0	0	1	0	0	0	1261.0662083	0	1	1
29	173	167	0	1	23.39	0	1	0	1	0	0	0	1	0	19.72	0	1	16	0	0	0	0	0	0	0	0	1535.6358115	1	0	0
25	170	158	0	2	31.14	0	0	0	0	0	1	0	0	0	16.82	1	1	18	0	0	0	0	0	0	0	0	1382.8159315	1	1	1
25	170	163	0	1	24.22	0	0	0	0	0	1	0	0	0	19.38	0	2	19.5	1	0	0	0	0	1	0	0	1559.3772391	0	1	1
23	182	158	0	2	25.36	0	0	0	0	0	1	0	0	0	18.83	0	0	7	0	0	0	0	0	0	0	0	1474.6973353	0	1	1
31	180	161	0	1	26.23	0	0	0	2	1	1	0	0	0	18.52	0	2	20	0	1	1	0	0	0	0	0	1530.5084067	1	1	0
20	166	155	0	2	19.6	0	0	0	0	0	0	0	0	0	23.93	0	0	12.5	0	1	1	0	0	1	0	0	891.83119974	1	1	1
28	174	160	0	2	23.12	0	0	0	1	1	0	0	0	0	21.48	0	1	15	0	0	0	0	0	0	0	0	1657.9513115	1	0	0
23	175	175	0	2	21.22	0	0	0	0	0	0	0	0	0	18.94	0	0	14.5	0	0	1	0	0	0	0	0	1518.6732599	1	1	1
26	173	155	0	1	26.73	1	0	1	1	0	1	1	0	0	17.48	1	0	12	0	0	9	0	0	0	0	0	1484.0562897	1	1	1
30	171	157	0	2	21.37	0	0	0	2	1	1	0	0	0	18.66	0	0	14	1	0	1	0	0	0	0	0	2769.7316677	1	0	1
40	174	158	0	2	28.74	0	1	0	2	0	0	0	0	0	28.04	2	0	10	0	0	1	0	0	0	0	0	1528.028256	1	1	1
31	175	170	0	1	19.59	0	0	0	2	1	1	0	1	0	19.03	0	1	15	0	0	1	0	0	1	0	0	1988.2778274	1	1	0
31	180	158	0	2	18.52	1	0	1	2	1	1	0	0	0	22.03	0	1	15	1	1	1	1	0	0	0	0	1517.396996	1	1	1
31	174	162	0	1	24.11	0	0	0	2	1	1	0	0	0	22.86	0	1	16.5	0	1	1	0	0	0	0	0	2648.1992401	1	1	1
26	180	173	0	2	20.37	0	0	0	1	1	1	0	0	0	19.71	0	0	10	0	0	0	0	0	0	0	0	3083.3690823	1	0	0
26	168	160	0	1	21.26	0	0	0	1	1	0	0	1	0	19.53	0	1	16.5	1	0	0	0	0	0	0	0	2069.1854345	1	0	0
28	165	162	0	1	22.04	0	1	0	1	0	0	1	1	0	19.05	0	0	12	0	0	0	0	0	0	0	0	1350.2094365	0	1	1
27	180	160	0	2	23.46	0	0	0	1	0	1	0	0	0	17.58	1	0	12.5	0	0	0	0	0	0	0	0	1644.2994881	1	0	0
29	180	170	0	2	24.69	0	0	0	1	1	0	0	0	0	21.63	0	1	17.5	0	1	0	0	0	0	0	0	979.16747024	1	1	1
30	169	158	0	2	23.81	0	0	0	2	1	1	0	0	0	20.83	0	1	15	1	0	0	0	0	0	0	0	1594.9413657	1	1	1
23	175	165	0	2	17.96	1	0	1	0	0	0	0	0	0	17.63	1	0	9	0	0	0	0	0	0	0	0	1316.1738591	1	1	1
31	180	160	0	1	22.84	1	0	0	2	1	1	0	0	0	18.55	0	0	14.5	1	1	1	0	0	1	0	0	1796.8369802	1	1	0
28	175	160	0	1	25.47	0	0	0	1	0	1	0	0	0	22.46	0	2	19.5	0	0	0	0	0	0	0	0	1361.1350165	1	1	1
33	178	165	0	2	25.25	0	0	0	2	0	0	0	1	0	19.83	0	1	16	0	1	0	0	0	0	0	0	1364.4140231	1	1	1
28	178	171	0	1	28.41	0	0	0	1	1	1	0	0	0	21.37	0	1	18.5	0	1	0	0	0	0	0	0	2178.4555258	1	0	0
27	179	156	0	1	17.17	0	0	0	1	0	0	0	0	0	22.19	0	0	10	0	0	0	0	0	1	0	0	1223.7696687	1	1	1
33	170	170	0	1	22.15	0	0	0	2	0	0	0	0	0	18.01	1	0	11.95	1	1	0	0	0	0	0	0	1864.8139702	1	1	0
36	170	158	0	2	22.49	0	1	0	2	1	1	0	0	1	22.43	0	1	15	0	0	0	0	0	0	0	0	1357.5865734	1	1	0
28	175	160	0	1	22.86	0	0	0	1	1	1	0	0	0	23.44	0	0	13	0	0	1	0	0	0	0	0	1252.9889517	1	1	1
29	175	160	0	2	24.82	0	0	0	1	1	1	0	0	0	17.97	1	0	14	0	0	1	0	0	0	0	0	1603.5792718	1	1	1
26	169	162	0	1	22.06	1	0	1	1	0	0	0	0	0	20.96	0	0	5	0	1	0	0	0	1	0	0	1370.1845417	1	1	1
27	168	158	0	1	19.84	0	0	0	1	0	1	0	0	0	17.22	1	0	14	1	1	0	0	0	0	0	0	1422.686502	1	1	1
23	181	158	0	2	22.89	0	0	0	0	0	0	0	0	0	21.23	0	0	12	0	0	0	0	0	0	0	0	1516.515256	0	1	1
38	176	164	0	1	24.21	0	1	0	2	0	1	0	0	0	22.31	0	0	13	0	1	0	0	0	1	0	0	1078.694006	0	1	1
33	173	174	0	1	22.55	0	0	0	2	0	0	0	0	0	17.84	1	2	25	0	0	0	0	0	0	0	0	1546.3574623	1	1	0
30	182	160	0	1	27.17	0	0	0	2	0	1	0	0	0	21.09	0	1	18.5	1	0	0	0	0	0	0	0	2093.7170933	1	0	0
32	183	162	0	2	22.4	0	0	0	2	0	1	0	0	0	22.86	0	2	21	0	0	0	1	1	0	0	0	1363.0403948	1	1	1
31	165	163	0	2	20.94	0	0	0	2	1	1	0	0	0	22.58	0	0	10	0	1	0	0	0	0	0	0	1412.9231607	1	1	1
23	172	150	0	1	21.97	0	0	0	0	0	0	0	1	0	24	2	0	5	0	0	0	0	0	0	0	0	924.30696792	1	1	1
29	172	163	0	2	25.35	0	0	0	1	1	1	0	0	0	19.95	0	0	10	0	1	0	0	0	0	0	0	1866.7188294	1	0	0
29	185	160	0	2	23.37	0	1	0	1	1	0	0	0	0	16.6	1	2	20.5	0	0	1	0	0	0	0	0	1768.6094296	1	1	0
26	172	160	0	1	23.49	1	1	1	1	0	0	1	1	0	18.75	0	0	13	0	0	1	0	0	0	0	0	1083.7570615	0	1	1
28	184	173	0	1	28.06	1	0	0	1	1	1	0	1	0	23.39	0	0	14	0	0	1	0	0	0	0	0	1281.4969511	1	1	1
31	178	160	0	1	22.09	0	0	0	2	1	1	0	0	0	27.34	2	2	26	1	0	1	1	0	0	1	0	1764.878211	1	0	0
33	170	163	0	2	26.3	0	0	0	2	0	1	0	1	0	23.71	0	0	10	1	1	1	0	1	0	0	0	1353.2210337	1	1	1
28	170	158	0	1	22.49	0	1	0	1	0	0	0	0	0	24.84	2	1	17	1	0	1	0	0	0	0	0	1627.505879	1	0	1
23	173	167	0	2	28.4	0	0	0	0	0	0	0	0	0	16.85	1	0	8.5	0	1	0	0	0	0	0	0	1131.8864947	1	0	1
25	178	172	0	2	20.52	0	0	0	0	1	1	1	0	0	19.44	0	0	12.5	1	0	0	0	0	0	0	0	1454.4959411	1	1	0
29	178	160	0	2	27.46	0	1	0	1	0	0	0	0	0	18.75	0	1	16.5	0	0	0	0	0	0	0	0	1517.8675258	0	1	1
26	178	164	0	1	26.51	0	0	0	1	1	0	0	0	0	17.47	1	1	17	0	0	0	0	0	0	0	0	1818.7422712	0	1	1
41	158	156	0	1	24.03	0	1	0	2	0	0	0	0	0	20.55	0	0	10	1	0	0	0	0	1	0	0	1312.1906964	1	1	1
22	172	162	0	1	18.25	0	0	0	0	0	0	0	0	0	18.29	1	1	15	1	0	0	0	0	0	0	0	1372.9569504	1	1	1
28	175	158	0	1	22.04	0	0	0	1	1	1	1	1	0	21.63	0	0	9	0	0	0	0	0	0	0	0	1494.4879137	1	1	1
31	168	159	0	2	23.03	0	0	1	2	1	1	0	0	0	18.79	0	1	17	1	1	0	0	1	0	1	0	1805.1770317	1	1	0
24	170	170	0	2	27.68	0	0	0	0	0	0	0	0	0	20.76	0	2	20	1	0	0	0	0	1	0	0	1870.8619464	1	0	0
29	171	159	0	1	28.38	0	0	0	1	1	1	0	0	0	17.4	1	2	22	0	1	0	0	0	0	1	0	1915.0861845	1	0	0
25	173	157	0	1	20.05	0	0	0	0	0	0	0	0	0	19.88	0	0	11	0	0	0	0	0	0	0	0	1279.0534573	1	0	1
25	168	160	0	2	18.78	0	0	0	0	0	0	0	0	0	19.14	0	2	28.5	0	0	0	0	0	1	0	0	1634.2876925	1	1	1
28	191	164	0	1	27.41	0	0	0	1	1	0	0	1	0	20.45	0	2	23	0	1	0	0	0	0	0	0	1535.1945486	1	1	1
25	182	160	0	2	22.94	0	0	0	0	0	0	0	0	0	18.75	0	2	19	0	0	0	0	0	0	0	0	1942.4368631	1	1	1
37	172	168	0	1	23.66	0	1	0	2	1	1	0	0	0	21.26	0	0	10	1	1	0	0	0	0	0	0	1809.587371	1	1	0
22	180	158	0	2	21.3	0	0	0	0	0	0	0	1	0	20.43	0	2	20	0	1	0	0	0	0	0	0	1871.859501	1	0	0
38	170	160	0	2	25.95	0	1	0	2	0	0	0	1	0	23.83	0	0	11	0	0	0	1	1	0	0	1	2690.8403829	0	0	0
29	162	157	0	1	27.43	0	0	0	1	1	0	0	0	0	21.1	0	0	12.5	0	0	1	0	0	0	0	0	1749.3357798	1	0	1
31	168	170	0	2	26.22	0	0	0	2	1	0	0	0	0	18.69	0	0	13	0	0	0	0	0	0	0	0	2046.3334306	1	1	1
23	181	161	0	2	23.5	0	0	0	0	1	1	0	1	0	21.99	0	1	15	1	0	0	0	0	0	0	0	1713.4415754	1	1	0
28	179	162	0	2	19.51	0	0	0	1	1	0	0	0	0	17.15	1	2	19	1	0	0	1	0	0	0	0	1620.6153181	1	1	0
22	177	157	0	1	19.15	0	0	0	0	0	0	0	0	0	22.31	0	1	16	1	1	0	0	0	0	0	0	1474.1417192	1	1	1
25	172	160	0	2	27.04	0	0	0	0	0	0	0	0	0	17.97	1	2	21	0	1	0	0	0	0	0	0	1955.3521131	1	0	1
33	180	160	0	2	26.85	0	0	0	2	0	1	0	0	0	18.75	0	2	22	1	1	0	0	0	0	0	0	1948.734004	1	1	0
29	174	167	0	2	27.25	1	0	1	1	0	0	0	0	0	21.51	0	0	8	0	1	1	0	0	0	0	0	3527.7475258	1	0	0
28	170	165	0	2	24.22	0	0	0	1	0	0	0	0	0	21.12	0	0	12.5	0	0	0	0	0	1	0	0	1551.6745427	1	0	1
31	170	160	0	2	23.88	0	0	0	2	0	0	0	1	0	22.27	0	2	21	1	1	0	0	0	0	0	0	1430.8932011	1	0	1
28	180	171	0	1	24.07	0	0	0	1	1	0	0	0	0	21.89	0	0	13	1	1	0	0	0	0	0	0	1500.3231706	1	1	0
36	176	155	0	2	19.37	1	1	1	2	0	0	0	1	0	26.01	2	1	17.5	0	0	0	0	0	1	0	0	1698.868256	0	1	0
28	172	165	0	1	20.28	0	1	0	1	1	1	0	1	0	16.53	1	1	16	1	0	0	0	0	0	0	0	1298.9121151	0	1	1
29	176	162	0	2	22.6	0	0	0	1	1	0	0	0	0	19.05	0	2	20	0	0	0	0	0	0	0	0	1629.2005536	1	1	0
32	180	165	0	2	20.06	0	0	0	2	0	1	0	0	0	17.45	1	2	22.5	0	1	1	0	0	0	0	0	1650.8456012	1	1	1
24	162	160	0	1	21.91	0	1	0	0	0	0	0	0	0	18.36	1	0	13	0	0	0	0	0	0	0	0	967.18914087	1	1	1
40	183	163	0	2	23.89	0	1	0	2	0	0	0	1	0	22.58	0	1	16	0	0	0	0	0	0	0	0	1393.3199552	0	1	1
31	171	165	0	2	23.94	0	0	0	2	1	0	0	0	0	22.04	0	1	17	1	1	0	0	0	0	0	0	1635.0906448	1	1	0
29	168	160	0	2	23.03	0	0	0	1	0	1	0	0	0	18.36	1	0	13.5	0	0	0	0	0	0	0	0	1728.7024464	1	1	0
30	180	172	0	1	27.78	0	0	0	2	1	1	0	1	0	18.59	0	2	19	1	0	0	0	0	1	0	0	1679.4702282	1	0	0
24	174	163	0	1	29.07	0	0	0	0	0	1	0	0	0	18.07	1	2	21	0	0	0	0	0	0	0	0	1439.38113	1	1	0
28	161	162	0	2	30.86	0	1	0	1	0	1	0	0	0	20.96	0	1	18	0	1	0	0	0	0	0	0	1739.9869821	1	0	0
23	180	168	0	1	23.15	0	0	0	0	0	0	0	0	0	21.26	0	1	15	0	0	0	0	0	0	0	0	1346.274166	1	1	0
32	180	160	0	2	30.86	0	0	0	2	0	1	0	0	0	22.27	0	2	25	0	0	0	0	0	0	0	0	2003.8351567	1	0	0
36	171	155	0	1	29.07	0	0	0	2	0	0	0	0	0	23.73	0	0	9	0	0	0	0	0	0	0	0	2288.6993353	1	0	0
23	185	160	0	2	31.12	0	0	0	0	0	1	0	1	0	16.6	1	1	17.5	0	0	1	0	0	0	0	0	1615.3771131	1	1	0
38	172	160	0	2	25.35	0	0	0	2	0	1	0	1	0	17.97	1	2	22	1	0	1	0	0	0	0	0	1929.1842718	1	0	0
28	176	158	0	2	22.6	0	1	0	1	0	1	0	0	0	19.23	0	1	16	0	0	1	0	0	0	0	0	1691.8391329	1	0	0
32	175	158	0	1	26.12	1	0	1	2	0	0	0	0	0	20.63	0	0	11.5	0	0	1	0	0	1	1	0	1655.0163512	1	1	1
26	170	160	0	2	23.18	0	0	0	1	0	0	0	0	0	19.55	0	1	16.45	0	0	1	0	0	0	1	0	1715.3915377	1	1	1
28	175	160	1	2	26.78	1	1	1	1	0	1	0	0	0	21.09	0	0	12	1	1	1	0	0	0	0	0	2168.7960615	1	0	0
25	180	165	0	1	20.06	1	1	0	0	0	0	0	0	0	16.53	1	0	9	0	1	0	0	0	0	0	0	1355.8423638	0	1	1
41	173	162	0	2	22.39	0	1	0	2	0	1	0	0	0	22.86	0	1	18	0	0	0	0	0	0	0	0	1584.2362827	0	1	0
22	173	165	0	2	21.05	0	0	0	0	0	0	0	0	0	19.1	0	1	15	0	0	0	0	0	0	0	0	1896.588002	1	0	0
27	172	163	0	1	23.66	0	1	0	1	0	1	0	1	0	20.7	0	1	15	0	0	0	0	0	0	0	0	1403.9199603	0	1	0
26	173	162	0	1	26.73	0	0	0	1	0	1	0	1	0	19.62	0	1	18.5	0	0	1	0	0	0	0	0	2266.284252	1	1	0
34	160	163	0	2	27.73	1	1	1	2	0	0	0	0	0	25.78	2	2	19.5	0	0	1	1	0	0	0	0	874.11886971	0	1	1
38	173	160	0	1	17.71	0	1	0	2	0	0	0	0	0	23.44	0	2	21	0	1	1	0	0	0	0	0	1484.6007493	1	1	1
27	168	160	0	1	21.26	0	0	0	1	0	0	0	0	0	20.12	0	0	11.5	0	0	0	0	0	0	0	0	1772.6028591	1	0	0
24	168	170	0	1	19.49	0	1	0	0	0	0	0	0	0	19.03	0	0	8	0	0	0	0	0	1	0	0	1450.867121	1	1	1
27	180	168	0	2	26.23	0	0	1	1	1	1	0	0	0	17.72	1	1	17	1	0	0	0	0	0	0	0	2054.6906052	1	0	0
37	178	168	0	2	25.25	0	1	0	2	0	0	1	0	0	21.79	0	0	14.5	0	0	0	0	0	0	0	0	1551.7697321	0	1	0
23	170	159	0	1	25.95	0	0	0	0	0	0	0	1	0	20.37	0	1	17.5	0	1	0	0	0	0	0	0	2021.5754028	1	0	0
29	183	160	0	1	26.87	0	0	0	1	0	0	0	1	0	19.14	0	1	17	0	1	0	0	0	0	0	0	1589.2395337	1	0	0
28	176	160	0	2	24.21	0	0	0	1	1	1	0	1	0	19.14	0	0	12	1	0	0	0	0	1	0	0	2150.9287282	1	0	0
26	180	163	0	1	21.6	0	0	0	1	1	0	0	1	0	18.44	1	0	13	0	1	0	0	0	0	0	0	1486.7354084	1	1	1
26	178	153	0	2	23.67	0	0	0	1	0	1	0	0	0	17.94	1	2	22	0	1	0	0	0	0	0	0	1237.6927163	1	1	1
31	183	166	0	1	22.4	0	0	0	2	1	1	1	1	0	19.05	0	2	22.5	1	0	1	0	0	0	0	0	1595.9321627	1	1	0
29	176	165	0	2	22.28	0	0	0	1	0	0	0	1	0	20.2	0	2	30	0	0	0	0	0	0	0	0	1643.746256	1	1	0
33	178	156	0	2	20.52	0	0	0	2	1	1	0	0	0	22.19	0	0	10.5	1	0	0	0	0	1	0	0	1090.8591786	1	1	1
30	170	168	0	1	27.68	0	1	0	2	0	0	0	0	0	19.49	0	0	13	0	0	0	0	0	0	0	0	1428.5308234	1	1	1
27	173	165	0	2	20.05	0	0	0	1	1	1	0	0	0	17.63	1	2	23	0	0	0	0	0	0	0	0	1558.7238909	0	1	1
28	185	170	0	1	20.45	0	0	0	1	1	1	0	0	0	18.34	1	2	22	1	0	0	0	0	0	0	0	1928.2725556	1	0	0
29	178	167	0	2	27.62	0	0	0	1	1	0	0	0	0	18.29	1	2	20	0	0	0	0	0	0	0	0	1235.0097837	1	1	1
28	172	161	0	2	24	0	0	0	1	0	1	0	0	0	20.45	0	1	16	1	0	0	0	0	0	0	0	1375.8886409	1	1	1
37	168	158	0	1	19.13	0	0	0	2	0	1	0	0	0	22.03	0	0	12	0	0	1	0	0	1	0	0	1258.0298036	1	1	1
25	182	162	0	1	24.76	0	0	0	0	1	1	0	0	0	19.43	0	1	17.5	0	0	0	0	0	0	0	0	1882.7788829	1	0	0
29	180	166	0	2	26.23	0	0	0	1	1	1	0	0	0	21.05	0	2	27	0	0	0	0	0	0	0	0	1993.2888095	1	0	0
31	170	165	0	1	25.95	0	0	0	2	1	1	0	0	0	22.04	0	1	15	1	0	0	0	0	0	0	0	1235.5025463	1	1	1
32	172	162	0	2	27.04	0	0	0	2	0	1	0	1	0	22.86	0	2	21	1	0	1	0	0	0	0	0	1836.1148935	1	0	0
25	175	165	0	2	35.92	0	0	0	0	1	1	0	0	0	18.73	0	1	16.5	0	0	0	0	0	0	0	0	1516.1603274	1	1	0
26	180	168	0	2	27.78	0	0	0	1	1	1	0	0	0	18.42	1	1	16	0	0	0	0	0	0	0	0	1749.4746759	1	0	0
26	173	163	0	1	26.73	0	1	0	1	0	0	0	0	0	25.97	2	0	9	0	1	0	0	0	0	0	0	1069.3894028	1	1	1
25	174	158	0	1	23.15	0	0	0	0	1	1	0	0	0	24.03	2	0	8	0	0	0	0	0	0	0	0	1543.6829028	1	1	0
30	176	165	0	2	20.98	0	0	0	2	1	0	0	0	0	17.63	1	1	16	0	0	0	0	0	0	0	0	1600.5629544	1	1	0
28	172	167	0	1	20.62	0	0	0	1	1	1	0	0	0	18.29	1	1	17	0	0	1	0	0	0	0	0	1591.6487321	1	1	1
25	175	165	0	1	22.86	0	0	0	0	0	0	0	0	0	18.37	1	0	11	1	0	1	0	0	0	0	0	1652.9067401	1	1	1
28	170	160	0	1	27.68	1	0	1	1	1	1	0	0	0	21.48	0	0	13	1	0	1	1	0	0	0	0	1786.0426501	1	0	0
22	169	167	0	2	31.51	0	0	0	0	0	1	0	1	0	21.16	0	0	13.5	0	1	1	0	0	0	0	0	1261.1100463	0	1	1
27	181	162	0	2	27.47	0	0	0	1	1	1	0	0	0	20	0	0	10.5	1	0	0	0	0	0	0	0	1949.4211925	1	1	0
28	160	158	0	2	19.14	0	1	0	1	0	0	0	1	0	17.63	1	0	6	1	1	0	0	0	0	0	0	1183.7672698	1	1	1
32	180	160	0	1	16.05	0	0	0	2	1	1	0	0	0	17.58	1	1	17	0	0	0	0	0	0	0	0	1693.4790992	1	0	1
26	173	160	0	2	26.73	0	1	0	1	0	0	0	0	0	19.92	0	1	15	0	0	0	0	0	0	0	0	1444.7767083	1	1	1
23	168	166	0	2	24.8	0	0	0	0	0	0	0	0	0	19.96	0	0	13	0	0	0	0	0	0	0	0	1148.9498528	0	1	1
32	171	156	0	1	25.65	1	0	0	2	0	0	0	0	0	24.24	2	0	9.5	0	0	0	0	0	1	0	0	1488.5859623	1	1	1
25	165	155	0	1	24.61	0	0	0	0	1	1	0	0	0	19.35	0	2	28	0	0	0	0	0	0	0	0	1975.9270556	1	0	0
28	171	160	0	2	20.52	0	0	0	1	1	1	0	0	0	17.58	1	2	20.5	0	0	0	0	0	0	0	0	1779.064749	1	0	0
26	175	168	0	1	27.1	0	0	0	1	0	0	0	0	0	17.01	1	0	7.5	0	0	0	0	0	0	0	0	1504.7083353	1	1	1
28	157	170	0	1	30.43	0	0	0	1	1	1	0	0	0	20.42	0	2	23	1	1	0	0	0	0	0	0	2014.3518155	1	0	0
28	173	153	0	2	21.72	0	0	0	1	0	1	0	1	0	20.08	0	1	15	1	0	0	0	0	0	0	0	1910.6652044	1	0	0
26	175	158	0	1	20.9	0	0	0	1	0	0	0	0	0	17.22	1	2	20.5	0	0	0	0	0	0	1	0	1708.8197956	1	0	0
28	176	155	0	2	21.31	0	0	0	1	0	1	0	0	0	23.73	0	0	12	1	0	0	0	0	0	0	0	1675.3232374	1	0	0
26	178	160	0	2	24.46	0	0	0	1	1	1	0	1	0	20.7	0	2	26	1	0	0	0	0	0	0	0	1684.2851951	1	0	0
28	174	160	0	2	23.12	0	0	0	1	0	0	0	0	0	18.36	1	0	10	0	0	0	0	0	0	0	0	1373.6395425	1	1	1
25	170	168	0	1	20.93	0	1	0	0	0	0	1	1	0	15.59	1	0	11	1	0	0	0	0	0	0	0	1254.3427619	0	0	1
26	173	168	0	1	25.06	0	0	0	1	1	1	0	0	0	24.8	2	2	20	1	0	0	0	0	0	0	0	2229.7829425	1	0	0
20	169	158	0	2	34.31	0	0	1	0	0	1	1	0	0	18.03	1	1	15	0	0	0	0	0	0	0	0	1433.2587242	1	1	0
23	184	168	0	1	25.11	0	0	0	0	0	1	0	0	0	21.26	0	1	15	0	0	0	0	0	0	0	0	1413.3928284	1	1	1
21	175	160	0	1	21.55	1	0	1	0	0	1	0	0	0	17.58	1	1	15	0	1	0	0	0	1	0	0	1230.9932824	1	1	1
31	175	163	0	1	24.49	0	0	0	2	1	1	0	0	0	22.58	0	1	17	0	0	1	0	0	0	0	0	1463.7430903	1	1	1
28	178	156	0	2	25.25	0	0	0	1	0	0	0	0	0	18.9	0	2	22	1	0	0	0	0	0	0	0	1613.4524623	1	1	1
25	170	158	0	2	24.22	0	1	0	0	0	0	0	0	0	19.23	0	0	9	0	0	0	0	0	1	0	0	1559.3005972	1	0	0
29	172	170	0	1	24.51	0	0	0	1	1	1	0	0	0	18.69	0	2	19.5	0	0	0	0	0	0	0	0	1961.3958095	1	0	0
25	175	162	0	2	18.78	0	0	0	0	0	1	0	0	0	19.05	0	2	20	0	0	0	0	0	0	0	0	1632.3768115	0	1	1
28	178	160	0	1	22.09	0	0	0	1	0	1	0	0	0	21.48	0	2	24.5	0	0	0	0	0	0	0	0	1222.4431687	1	1	1
23	172	159	0	1	25.69	0	0	0	0	0	0	0	0	0	19.78	0	2	20	0	0	0	0	0	0	0	0	1577.6434306	0	1	1
22	170	164	0	2	23.53	0	0	0	0	1	1	0	0	0	17.85	1	2	25	0	0	0	1	0	0	0	0	1570.6228274	1	1	0
32	176	158	0	1	27.76	0	0	0	2	1	1	0	0	0	19.03	0	0	11.5	0	1	0	0	0	0	0	0	1705.6847827	1	1	1
28	174	168	0	2	23.12	0	0	0	1	1	1	0	0	0	24.09	2	0	12	1	0	0	0	0	0	0	0	1644.0041505	1	0	1
25	173	163	0	1	24.39	0	0	0	0	1	1	0	0	0	17.88	1	2	20	1	0	0	0	0	0	0	0	1690.3407401	1	1	0
25	170	168	0	2	20.76	0	0	0	0	0	1	0	1	0	19.13	0	1	17	1	0	0	0	0	0	0	0	1479.7663638	1	1	1
25	175	163	0	2	23.35	0	1	0	0	0	1	0	1	0	17.88	1	1	15.5	0	0	0	0	0	0	0	0	1119.3977163	0	1	1
30	176	170	0	1	27.44	0	0	0	2	1	1	1	0	0	20.07	0	0	13	0	1	0	0	0	0	0	0	1314.1978552	1	1	1
29	176	158	0	2	27.44	0	0	0	1	1	1	1	0	0	17.63	1	1	16	0	0	0	0	0	0	0	0	2519.7413988	1	1	0
33	165	164	0	2	22.04	0	0	0	2	1	1	0	0	0	23.05	0	2	20	0	0	0	0	0	0	0	0	1786.2873168	1	1	1
34	178	162	0	1	25.25	0	0	0	2	0	1	0	0	0	19.62	0	0	14	1	0	0	0	0	0	0	0	1493.7771111	1	1	1
29	172	157	0	1	19.94	0	0	0	1	1	1	1	0	0	20.28	0	2	19.5	1	0	0	0	0	0	0	0	2150.6741508	1	0	0
27	178	158	0	1	26.04	0	0	0	1	0	1	0	1	0	22.03	0	2	20	1	0	1	0	0	0	0	0	1980.2139643	1	1	0
30	176	158	0	1	22.6	0	1	0	2	0	0	0	0	0	23.23	0	1	18	0	0	1	1	0	0	0	0	1884.1241825	1	1	0
30	172	164	0	1	23.66	0	0	0	2	1	0	0	0	0	20.45	0	1	15	1	0	1	0	0	0	0	0	2278.1628274	1	0	0
27	170	156	0	2	25.95	0	0	0	1	0	0	0	0	0	20.55	0	1	16	0	0	0	0	0	0	0	0	1746.6290575	1	1	0
30	183	167	0	1	26.28	1	0	0	2	1	0	0	0	0	19.36	0	2	23	1	0	0	0	0	0	0	0	2036.8616567	1	0	0
21	170	158	0	2	26.82	0	0	0	0	0	0	0	0	0	19.63	0	0	14	0	0	0	0	0	0	0	0	1734.2717321	1	1	0
32	170	160	0	2	26.82	0	0	0	2	1	1	0	0	0	20.31	0	0	11	1	1	0	0	0	0	0	0	1893.914506	1	1	1
29	165	160	0	2	23.88	0	0	0	1	1	0	0	0	0	18.75	0	1	17	0	0	0	0	0	0	0	0	2269.461002	1	0	0
28	178	168	0	2	22.09	0	0	0	1	1	0	0	0	0	19.13	0	1	16	0	0	0	0	0	1	0	0	1584.244002	1	1	0
30	165	160	0	1	20.94	0	0	0	2	1	1	0	0	0	19.53	0	0	12.5	0	0	0	0	0	0	0	0	1327.6450972	1	1	0
28	178	166	0	2	25.25	0	0	0	1	1	1	0	0	0	21.77	0	2	32.5	0	0	0	0	0	0	0	0	1671.8514345	1	1	0
27	170	160	0	2	21.8	0	0	1	1	1	0	0	0	0	20.7	0	1	16.5	0	1	0	0	0	0	0	0	1434.0209196	1	1	1
26	170	165	0	2	24.22	0	0	0	1	0	0	0	1	0	21.12	0	1	18.5	1	1	0	0	0	0	0	0	2274.4804931	1	0	0
32	168	159	0	2	21.26	0	0	0	2	1	1	0	1	0	22.55	0	1	15	0	0	0	0	0	0	0	0	1319.7510549	1	1	1
23	175	165	0	2	24.98	0	0	0	0	1	1	0	0	0	18.37	1	1	16	0	0	0	0	0	0	0	0	2125.1465179	1	0	0
30	175	165	0	2	22.86	0	0	0	2	0	0	0	1	0	29.38	2	2	20	1	0	0	0	0	1	0	0	1863.0858988	1	0	0
34	160	158	0	1	22.66	0	1	0	2	1	0	0	0	0	21.23	0	0	14	0	1	1	0	0	0	0	0	1192.2269663	1	1	1
29	168	165	0	2	24.8	0	0	0	1	0	0	0	0	0	20.2	0	2	24	1	0	1	0	0	0	0	0	1766.8275933	1	0	0
26	182	168	0	2	24.15	0	0	0	1	1	0	0	0	0	18.78	0	0	12	1	0	9	0	0	0	0	0	1956.4655575	1	0	0
24	181	161	0	2	18.31	0	0	0	0	0	1	0	1	0	17.94	1	1	18.5	0	0	0	0	0	0	0	0	1380.8989821	1	1	1
31	178	162	0	2	24.3	0	0	0	2	1	1	0	0	0	19.05	0	2	23	1	0	0	0	0	0	0	0	1869.922871	1	1	0
22	162	158	0	1	19.05	0	0	0	0	0	0	0	0	0	19.23	0	0	12	0	0	0	0	0	0	0	0	1488.9414187	1	1	1
28	167	162	0	2	23.67	0	0	0	1	0	0	0	1	0	18.86	0	2	21.5	1	0	0	1	0	0	0	0	1003.5729173	0	1	1
32	174	160	0	1	33.03	0	0	0	2	1	1	0	0	0	18.75	0	1	15	0	0	0	0	0	0	0	0	1332.9041607	1	1	1
29	172	165	0	1	20.96	0	0	0	1	1	0	0	0	0	20.2	0	1	17	1	1	0	0	0	1	0	0	1763.5703115	1	1	0
21	175	164	0	1	23.84	0	0	0	0	0	0	0	1	0	20.08	0	0	13	1	0	0	0	0	0	0	0	1146.2135602	1	1	1
32	166	160	0	2	29.03	0	0	0	2	1	1	0	0	0	19.14	0	0	14	1	1	0	0	0	0	0	0	1317.1281389	1	1	1
32	172	160	0	2	21.97	0	0	0	2	1	1	0	0	0	22.66	0	0	14.5	1	0	1	0	0	0	0	0	1792.1345813	1	1	1
33	176	172	0	2	27.44	0	0	0	2	0	0	1	0	0	20.28	0	2	21	0	0	1	0	0	0	0	0	1381.0563819	1	1	1
29	174	160	0	2	26.42	0	0	0	1	1	1	0	0	0	21.88	0	1	17	1	0	0	0	0	0	0	0	2214.1635516	0	0	0
29	175	159	0	1	20.57	0	0	0	1	1	1	0	0	0	19.38	0	0	11	1	0	0	0	0	0	0	0	1908.9964722	1	0	0
23	170	165	0	2	23.53	1	0	1	0	0	0	0	1	0	17.63	1	0	10	0	0	0	0	0	1	0	0	1674.5405265	1	0	1
36	170	160	0	2	27.68	0	1	0	2	0	1	1	0	0	19.53	0	1	17	0	0	0	0	0	0	0	0	1749.9268353	0	1	0
31	170	165	0	2	28.37	0	0	0	2	0	1	0	0	0	18.92	0	1	15.5	0	1	0	0	0	0	0	0	1443.4652897	0	1	1
25	172	160	0	1	21.97	0	0	0	0	0	1	0	0	0	21.09	0	0	14	1	1	0	0	0	0	0	0	1499.8222996	1	1	1
28	180	166	0	2	27.78	0	0	0	1	1	1	0	0	0	22.68	0	2	20.5	0	0	0	0	0	0	0	0	1787.4966687	1	0	0
32	177	157	0	2	25.54	0	1	0	2	0	0	0	0	0	27.79	2	0	6	0	1	1	0	0	0	0	0	1488.4019306	0	0	0
26	181	165	0	1	25.95	0	0	0	1	0	1	0	0	0	19.1	0	2	20	1	0	0	0	0	0	0	0	1802.4001257	1	1	0
29	175	170	0	2	22.2	0	0	0	1	1	1	0	0	0	19.03	0	0	13.5	0	0	0	0	0	0	0	0	1194.5837044	1	1	1
32	173	162	0	1	17.71	0	0	0	2	1	1	0	1	0	20.58	0	1	15	1	0	0	0	0	0	0	0	1659.0252321	1	1	1
29	168	159	0	2	19.13	0	0	0	1	0	0	0	0	0	19.78	0	2	26	0	0	1	0	0	0	0	0	1588.1458988	1	1	1
31	170	160	0	1	22.32	0	0	0	2	1	0	0	0	0	18.75	0	1	15	0	0	1	0	0	0	0	0	1497.6988095	1	1	1
33	178	165	0	1	26.04	0	1	0	2	0	1	0	1	0	22.04	0	1	17.5	1	1	1	0	0	0	0	0	1381.106336	1	0	1
27	178	160	0	2	28.09	0	0	0	1	1	1	0	0	0	25.39	2	2	25	0	0	1	0	0	0	0	0	1295.8672083	1	1	1
31	180	155	0	2	24.69	0	0	0	2	0	1	0	0	0	20.19	0	1	15.5	0	1	1	0	0	0	0	0	1290.9317083	1	1	1
27	170	160	0	1	20.76	0	0	0	1	0	1	0	0	0	19.14	0	2	19.5	0	0	1	0	0	0	0	0	1940.4467837	1	0	1
24	172	165	0	2	35.49	0	1	0	0	0	0	1	1	0	20.2	0	0	12	0	1	0	0	0	0	0	0	2102.3910456	1	0	0
30	170	162	0	1	24.22	0	0	0	2	1	0	0	0	0	20.58	0	1	17	1	0	0	0	0	0	0	0	1939.2679795	1	0	0
28	170	162	0	2	25.95	0	0	0	1	0	0	0	0	0	20.58	0	2	21	1	0	0	0	0	1	0	0	1598.9908353	1	0	1
31	175	160	0	1	22.2	0	0	0	2	1	1	0	0	0	18.36	1	1	15	0	1	0	0	0	0	0	0	1750.2288839	1	1	0
27	178	168	0	2	23.04	0	0	0	1	0	1	0	0	0	20.9	0	1	18	0	0	0	0	0	0	0	0	1783.8837609	1	1	0
27	175	154	0	1	22.86	0	1	0	1	0	0	0	0	0	20.66	0	0	13	0	0	0	0	0	0	0	0	1169.3185417	0	1	1
29	170	157	0	2	22.49	0	0	0	1	1	1	0	0	0	19.47	0	0	13.5	0	1	0	0	0	0	0	0	1388.741248	1	1	1
28	170	163	0	2	20.07	0	0	0	1	1	0	0	0	0	19.95	0	1	16	0	0	0	0	0	0	0	0	1659.7303234	1	0	0
31		163	0	1		1	0	0	2	1	1	0	0	0	19.76	0	2	23.5	0	1	0	0	0	0	0	0	1454.945375	0	1	1
25	183	173	0	2	25.08	0	0	0	0	0	0	0	1	0	21.89	0	1	16.5	1	1	1	0	0	1	0	0	1715.9939008	1	1	0
23	171	159	0	1	25.65	0	0	0	0	0	0	0	0	0	18.59	0	0	14.5	0	0	1	0	0	0	0	0	1840.7106131	0	1	0
27	176	168	0	1	29.05	0	0	0	1	1	0	0	0	0	19.13	0	2	22	0	0	0	0	0	0	0	0	1326.440375	1	1	0
26	173	158	0	1	28.4	0	0	0	1	1	1	0	1	0	25.64	2	0	13	0	0	1	0	0	0	0	0	1902.5910179	1	0	0
25	175	160	0	1	22.53	0	0	0	0	1	0	0	0	0	16.99	1	1	15	0	0	1	0	0	0	0	0	1585.8000522	1	1	1
28	178	165	0	1	23.67	1	0	0	1	1	1	0	0	0	19.1	0	0	14	0	1	1	0	0	0	0	0	1522.3453194	1	1	1
29	181	158	0	2	26.25	0	0	0	1	1	1	0	1	0	19.23	0	0	13	1	1	1	0	0	0	0	0	1787.8021981	1	1	1
31	170	158	0	1	27.68	0	0	0	2	1	1	0	0	0	22.03	0	2	20	0	1	1	0	0	0	0	0	1533.9945893	1	1	1
25	172	162	0	2	18.59	0	0	0	0	0	1	0	0	0	20.58	0	1	17.5	0	0	0	0	0	0	0	0	1594.0030258	1	1	1
27	180	160	0	2	23.15	0	0	0	1	0	1	0	0	0	30.47	2	2	27	1	0	1	0	0	0	0	0	1654.7579385	1	1	1
22	170	155	0	2	20.76	1	0	1	0	0	0	0	1	0	17.9	1	0	5	0	0	0	0	0	1	0	0	1023.7666574	0	1	1
27	181	167	0	1	22.89	0	0	0	1	1	1	0	0	0	20.62	0	1	17.5	0	0	0	0	0	0	0	0	1390.4851706	1	1	1
29	177	167	0	1	28.73	0	0	0	1	1	1	0	0	0	17.21	1	2	23	0	0	0	0	0	0	0	0	1537.563379	1	0	0
29	180	162	0	1	25.31	0	0	0	1	1	1	0	1	0	21.34	0	1	15	0	1	1	0	0	0	0	0	1464.2836329	1	1	1
34	175	160	0	1	22.86	0	0	0	2	1	1	0	0	0	23.44	0	0	12	0	0	1	0	0	0	0	0	1217.9823353	1	1	1
30	173	168	0	2	25.06	0	1	0	2	1	0	0	0	0	24.8	2	0	13	1	0	0	0	0	0	0	0	1666.0774921	1	1	0
29	168	161	0	1	21.26	0	0	0	1	0	0	0	0	0	20.83	0	0	2	0	0	0	0	0	0	0	0	1691.1910397	1	1	1
37	174	154	0	2	23.12	0	0	0	2	0	1	0	0	0	21.08	0	0	10	0	1	0	0	0	0	0	0	1809.9373056	1	1	0
29	178	166	0	1	19.73	0	0	0	1	0	1	0	0	0	18.69	0	0	11.5	0	0	0	0	0	0	0	0	1802.8062599	1	1	0
26	172	160	0	2	19.27	0	0	0	1	0	1	0	1	0	23.44	0	2	20	0	0	0	0	0	0	0	0	1593.4523373	1	0	1
30	170	158	0	1	22.49	0	0	0	2	0	0	0	0	0	19.23	0	1	18.5	0	1	0	0	0	0	0	0	1232.3264147	1	1	1
28	169	165	0	1	24.16	0	1	0	1	1	1	0	0	0	16.16	1	2	24.5	0	1	0	0	0	0	0	0	2400.3563353	0	0	0
22	170	168	0	2	25.95	0	1	0	0	0	0	0	0	0	18.6	0	0	9	0	0	0	0	0	0	0	0	1549.370379	0	1	1
19	175	170	0	2	19.59	0	0	0	0	0	0	0	0	0	22.49	0	2	25	1	0	0	0	0	0	0	0	1876.4335064	0	1	0
26	170	164	0	1	19.03	0	0	0	1	0	0	0	0	0	17.85	1	0	13	1	0	0	0	0	0	0	0	1835.7127044	1	0	1
23	168	162	0	2	18.6	1	0	1	0	0	0	0	0	0	18.48	1	0	3.5	0	0	0	0	0	0	0	0	982.55202976	1	1	1
29	172	169	0	1	24.34	0	0	0	1	1	0	1	0	0	21.01	0	1	15.5	0	0	0	0	0	0	0	0	1480.4104008	1	0	0
24	175	158	0	2	29.06	0	0	0	0	0	0	0	0	0	20.83	0	1	15.5	0	1	0	0	0	0	0	0	1346.1632242	1	1	1
34	174	162	0	2	21.47	0	0	0	2	1	1	0	0	0	18.67	0	2	27	1	0	0	0	0	0	0	0	1521.772793	1	0	1
32	165	163	0	2	20.94	0	0	0	2	1	0	0	0	0	21.45	0	1	15	1	0	0	0	0	0	0	0	1742.7420357	1	0	0
29	173	168	0	2	25.06	0	0	0	1	1	1	0	0	0	24.8	2	2	19	1	1	0	0	0	0	0	0	1654.1210386	1	1	1
31	171	164	0	2	29.07	0	0	0	2	1	1	0	0	0	21.56	0	2	22	1	0	1	0	0	0	0	0	1676.761371	1	1	1
28	175	168	0	1	23.18	0	0	0	1	0	1	0	0	0	21.26	0	1	17	0	0	1	1	0	0	0	0	1641.544494	1	1	0
33	182	160	0	1	22.64	0	1	0	2	1	1	0	0	0	20.7	0	2	19	0	0	1	0	0	0	0	0	1744.1197361	1	1	1
30	172	163	0	1	24.51	0	0	0	2	0	1	0	0	0	21.83	0	2	25	1	0	1	1	0	0	0	0	1677.4461329	1	1	1
27	175	165	0	1	29.39	0	0	0	1	0	1	0	0	0	17.63	1	0	7	1	0	1	0	0	0	0	0	1595.7650437	1	0	0
39	179	158	0	1	26.53	0	0	0	2	0	0	0	0	0	19.63	0	2	19	1	0	0	0	0	0	0	0	2023.9691865	1	0	0
37	170	160	0	1	24.22	0	1	0	2	0	0	0	0	0	26.56	2	1	17	0	0	0	0	0	0	0	0	1464.7040575	1	1	0
29	174	163	0	1	28.08	0	0	0	1	1	1	0	0	0	22.58	0	0	10	1	0	0	0	0	0	0	0	1210.3803909	1	1	1
28	174	158	0	1	26.42	0	0	0	1	0	0	0	0	0	19.23	0	2	20	0	0	0	0	0	0	0	0	1544.1576925	1	1	0
24	166	157	0	2	18.14	0	1	0	0	0	1	0	0	0	17.85	1	0	9.5	0	0	0	0	0	0	0	0	1015.4513036	0	1	1
22	174	167	0	1	29.73	0	0	0	0	0	0	0	1	0	18.47	1	2	21.5	0	1	0	0	0	0	0	0	1236.5580655	0	1	1
23	183	163	0	1	28.37	0	0	0	0	0	0	0	0	0	25.97	2	2	26	1	1	1	0	0	0	0	0	1655.6957163	1	1	1
31	170	157	0	2	25.95	0	0	0	2	1	1	0	0	0	17.04	1	1	18	1	0	1	0	0	0	0	0	1754.7737123	1	1	0
40	165	165	0	1	22.04	0	0	0	2	0	1	0	0	0	23.88	0	1	17.5	0	1	1	0	0	0	0	0	1350.6711647	1	1	1
23	174	167	0	2	26.42	0	0	0	0	0	0	0	0	0	25.1	2	1	17	0	0	0	0	0	0	0	0	1290.1677321	1	1	1
32	165	150	0	1	25.71	1	0	0	2	0	0	0	0	0	20.89	0	0	7	0	0	0	0	0	1	0	0	1541.7288442	0	0	1
26	168	165	0	2	24.8	0	0	0	1	0	0	0	0	0	21.12	0	0	14	1	0	0	0	0	0	0	0	1414.4792741	1	1	1
18	178	167	0	2	23.99	1	0	0	0	0	0	0	0	0	20.08	0	1	17	0	0	0	0	0	0	0	0	1151.7179702	1	1	1
28	182	167	0	2	26.42	0	0	0	1	1	0	0	0	0	19.36	0	1	17	0	0	0	0	0	0	0	0	1446.9879246	1	0	1
26	178	168	0	1	23.67	0	0	0	1	1	0	1	0	0	19.13	0	1	16	0	0	0	0	0	0	0	0	1409.8975893	1	1	0
29	183	161	0	2	19.41	0	0	0	1	0	0	0	0	0	19.29	0	2	25	1	0	0	0	0	0	0	0	1780.42363	1	0	1
30	170	168	0	2	27.68	0	0	0	2	0	0	0	0	0	18.07	1	1	18.5	1	0	0	0	0	0	0	0	1296.587494	1	1	1
32	176	161	0	1	21.31	0	1	0	2	1	1	0	0	0	17.94	1	0	8	1	0	0	0	0	0	0	0	1068.070583	1	1	1
31	170	162	0	2	24.91	0	0	0	2	1	1	0	0	0	20.58	0	2	23	1	0	0	0	0	0	0	0	1550.871296	1	1	1
32	175	165	0	1	24.49	0	1	0	2	0	0	0	0	0	25.34	2	2	21	0	0	1	0	0	0	0	0	1487.665005	1	0	1
28	170	170	0	1	22.49	0	0	1	1	0	0	0	0	0	20.76	0	1	16.5	0	1	1	0	0	0	0	0	1936.3501786	1	0	0
28	170	158	0	1	25.95	0	0	0	1	1	1	0	1	0	20.03	0	0	13	1	0	1	0	0	1	0	0	1532.8769993	1	0	1
34	165	165	0	2	26.08	0	0	0	2	1	0	0	0	0	19.1	0	2	25	1	0	1	0	0	0	0	0	1823.0255655	1	0	0
24	171	168	0	1	20.52	1	0	0	0	0	0	0	0	0	20.55	0	2	23	0	0	1	1	0	0	0	0	1337.4975496	1	1	1
20	172	156	0	2	18.25	0	0	0	0	0	0	1	0	0	20.13	0	0	9	0	0	0	0	0	0	0	0	878.83391038	1	1	1
21	172	163	0	2	27.04	0	0	0	0	1	0	0	0	0	19.76	0	1	16.5	0	0	0	0	0	0	0	0	1562.1583571	1	1	0
24	176	160	0	1	19.37	0	0	0	0	0	0	0	0	0	18.95	0	1	16.5	1	0	1	0	0	0	0	0	2034.5965437	1	0	1
27	176	161	0	2	21.95	0	0	0	1	1	0	0	0	0	19.68	0	1	18.5	0	0	1	0	0	0	0	0	1397.7073591	1	1	1
27	175	160	0	2	22.86	1	0	1	1	0	0	0	0	0	21.48	0	2	21	0	0	1	1	0	0	0	0	1501.0566448	1	1	1
31	168	160	0	2	23.03	0	0	0	2	1	0	0	1	0	21.48	0	1	18	0	1	1	0	0	0	0	0	1232.2972282	1	1	1
25	174	160	0	2	20.81	0	0	0	0	0	0	0	1	0	17.58	1	0	11	0	0	1	0	0	0	0	0	1732.2387163	1	1	1
35	168	160	0	2	25.86	0	0	0	2	0	0	0	1	0	20.7	0	2	19	0	1	1	0	0	0	0	0	1897.8929256	1	0	0
27	176	155	0	2	19.37	0	0	0	1	1	1	0	0	0	21.23	0	0	13	1	0	1	0	0	0	0	0	1551.4793433	1	1	1
30	180	170	0	1	26.7	0	1	0	2	0	0	0	1	0	17.65	1	2	20	0	1	1	0	0	0	0	0	1970.6280992	1	0	0
34	170	160	0	1	29.41	0	1	0	2	0	0	1	0	0	18.55	0	2	22.5	0	1	0	0	1	1	0	0	1422.1994816	1	1	1
24	172	158	0	2	28.73	0	0	0	0	0	0	0	0	0	17.02	1	0	13.5	1	0	0	0	0	0	0	0	1472.1618115	0	1	1
30	174	162	0	1	23.12	0	0	0	2	0	0	0	0	0	16.38	1	2	19	0	0	0	0	0	0	0	0	1738.8085258	0	0	1
27	174	154	0	1	19.82	0	0	0	1	1	0	0	0	0	20.66	0	1	16	1	0	0	0	0	0	0	0	1797.430744	1	1	0
29	170	155	0	2	26.82	0	0	0	1	0	1	0	0	0	19.15	0	1	18	0	1	0	0	0	0	0	0	1380.5114597	1	1	1
26	165	166	0	1	27.55	0	0	0	1	1	1	0	0	0	18.14	1	2	19	1	0	0	0	0	0	0	0	1730.4060833	1	1	1
31	174	160	0	2	26.42	0	0	0	2	1	0	0	0	0	19.53	0	1	17	1	0	0	0	0	0	0	0	1793.7937278	1	1	0
34	170	168	0	1	27.68	0	1	0	2	0	0	0	0	0	23.92	0	1	16.5	0	0	0	0	0	0	0	0	1240.0753512	1	1	1
28	172	170	0	1	24.34	0	0	0	1	0	1	0	0	0	20.76	0	1	15	0	0	0	0	0	0	0	0	1809.4748115	1	1	1
27	169	165	0	1	26.26	0	0	0	1	1	1	1	0	0	24.61	2	1	17	0	0	0	0	0	0	0	0	1621.315749	1	0	0
29	176	160	0	1	19.37	0	0	0	1	1	1	0	1	0	20.31	0	1	15.5	1	0	0	0	0	0	0	0	1491.4066978	1	1	1
28	181	165	0	1	21.67	0	0	0	1	1	0	0	0	0	23.14	0	0	11.5	0	1	0	0	0	0	0	0	1825.7954464	1	0	0
24	178	162	0	1	20.2	0	0	0	0	0	0	0	0	0	16.19	1	2	19.5	0	0	0	0	0	1	0	0	1714.2869279	1	0	0
26	174	156	0	2	22.79	0	0	0	1	0	1	0	0	0	18.9	0	0	12	0	0	0	0	0	0	0	0	1334.2726528	1	1	1
28	172	155	0	2	22.31	0	0	0	1	1	1	0	0	0	19.77	0	2	20.5	0	0	0	0	0	0	0	0	2172.5241438	0	1	0
28	171	168	0	1	18.13	0	0	0	1	0	0	0	0	0	18.78	0	2	21	0	0	1	0	0	0	0	0	1414.2143948	1	1	1
26	175	160	0	1	22.86	0	0	0	1	0	0	1	0	0	19.53	0	1	15	1	0	1	0	0	0	0	0	1871.0778631	1	1	0
29	174	162	0	2	26.42	0	0	0	1	0	0	0	1	0	22.48	0	2	21	1	1	1	0	0	0	0	0	823.60484127	1	1	1
43	170	155	0	1	22.49	0	1	0	2	0	0	0	0	0	22.89	0	0	10	0	0	1	1	0	0	0	0	1005.2338664	0	1	1
31	165	160	0	2	23.88	0	1	0	2	0	0	0	0	0	21.09	0	2	21	0	0	0	0	0	0	0	0	1738.8219544	1	1	0
28	178	168	0	1	17.04	0	0	0	1	0	1	0	0	0	21.26	0	1	17	1	0	0	0	0	0	0	0	1970.389127	1	0	0
24	178	163	0	2	19.73	0	0	0	0	1	1	0	0	0	17.31	1	1	18	1	0	0	0	0	0	0	0	2151.8562354	1	0	0
32	175	160	0	1	19.59	0	1	0	2	0	0	0	0	0	19.53	0	1	15	0	1	0	0	0	0	0	0	2028.7787639	0	1	0
25	178	174	0	2	23.67	0	0	0	0	0	0	0	0	0	21.47	0	2	27	1	0	0	0	0	0	0	0	1539.8936885	1	1	1
28	176	169	0	1	27.76	0	0	0	1	1	0	0	1	0	20.66	0	1	17	1	1	0	0	0	0	0	0	1779.7515655	1	0	0
30	168	160	0	2	21.26	0	0	0	2	1	1	0	0	0	15.63	1	0	8	1	0	0	0	0	0	0	0	1852.3779861	1	0	0
32	168	167	0	1	23.03	1	0	1	2	0	0	0	0	0	19.72	0	0	5	1	1	0	0	0	1	0	0	1953.4350794	0	1	1
28	178	160	0	1	26.83	0	0	0	1	1	0	0	0	0	23.44	0	1	15	1	0	0	0	0	1	0	0	1765.1415417	1	0	0
31	170	160	0	2	20.76	0	0	0	2	1	1	0	0	0	22.27	0	1	18	1	1	0	0	0	1	0	0	1664.0784147	1	1	0
34	170	156	0	2	22.15	1	1	1	2	0	0	0	1	0	20.55	0	2	20	0	1	1	1	0	0	0	0	1193.8924018	0	1	1
25	175	162	0	2	24.49	0	0	0	0	0	1	0	0	0	16.77	1	2	21	0	0	0	0	0	0	0	0	1724.1912421	1	1	1
25	173	165	0	2	20.05	0	1	0	0	0	0	0	0	0	20.2	0	2	20	0	1	0	0	1	0	0	0	1893.2112183	0	0	0
26	176	165	0	2	25.83	0	0	0	1	1	1	0	0	0	21.12	0	2	22.5	1	0	0	0	0	0	0	0	1476.2239663	1	1	1
27	170	163	0	1	23.88	0	0	0	1	1	1	0	0	0	19.95	0	1	18	1	0	0	0	0	0	0	0	1812.5170377	1	1	0
27	173	160	0	1	25.39	0	0	0	1	0	1	0	1	0	19.92	0	0	13	1	1	0	0	0	0	0	0	1689.7039312	1	1	0
28	180	167	0	1	30.86	0	0	0	1	1	1	0	0	0	22.05	0	1	18.5	0	0	0	0	0	0	0	0	1598.6186845	1	1	0
27	182	154	0	1	26.57	0	0	0	1	1	1	0	0	0	21.5	0	1	15	1	1	0	0	0	0	0	0	2156.428375	1	0	0
32	173	163	0	1	25.06	0	0	0	2	1	1	0	0	0	21.83	0	0	14	1	0	0	0	0	0	0	0	1812.559412	1	1	0
29	170	150	0	1	24.57	0	0	0	1	0	0	0	1	0	19.56	0	0	14	0	0	0	0	0	0	0	0	1007.4633981	0	1	1
29	182	168	0	2	27.17	1	1	0	1	0	0	1	0	0	18.42	1	1	15	1	0	0	0	0	0	0	0	1543.9329861	1	0	0
25	182	158	0	1	19.62	0	0	0	0	0	0	0	0	0	20.43	0	0	13	1	1	0	0	0	0	0	0	1529.2855813	1	1	1
21	174	163	0	1	21.47	0	0	0	0	0	0	1	0	0	19.95	0	1	15	0	0	0	0	0	0	0	0	1032.2104365	0	1	1
28	165	155	0	2	23.51	0	1	0	1	0	0	0	0	0	18.73	0	0	12	1	0	0	0	0	0	0	0	1714.8369253	1	1	0
29	178	158	0	1	26.83	0	0	0	1	1	1	0	0	0	21.03	0	1	17	1	0	0	0	0	0	0	0	1460.1079993	1	1	0
29	170	156	0	1	22.49	0	0	0	1	1	0	0	0	0	20.55	0	2	20	0	0	0	0	0	0	0	0	1810.9910337	1	0	1
37	178	165	0	1	29.98	0	1	0	2	0	1	0	0	0	21.12	0	1	16	0	1	1	0	0	0	0	0	1959.8190165	1	0	1
28	168	157	0	1	23.38	0	0	0	1	0	0	0	0	0	17.85	1	0	14	0	1	1	0	0	0	0	0	2227.4458075	1	0	0
34	172	158	0	1	21.97	0	0	0	2	1	1	0	0	0	20.03	0	2	22	0	1	1	0	0	0	0	0	1631.4398042	1	1	0
26	175	160	0	2	19.59	0	0	0	1	0	0	0	0	0	23.44	0	2	20	0	0	1	0	0	0	0	0	1946.2963671	1	1	0
26	172	168	0	2	23.32	0	0	0	1	0	1	0	0	0	19.49	0	0	14	1	0	0	0	0	0	0	0	1921.2485317	1	1	0
27	170	158	0	2	25.09	0	0	0	1	1	0	0	0	0	18.03	1	2	21	0	0	0	0	0	0	0	0	1283.9169345	1	1	1
27	176	168	0	1	21.63	0	0	0	1	1	0	0	0	0	18.42	1	1	17.5	0	0	0	0	0	0	0	0	1193.5965822	1	1	1
26	172	163	0	2	27.04	0	0	0	1	0	1	0	0	0	18.07	1	1	15.5	1	0	0	0	0	0	0	0	2025.2901905	1	0	0
26	178	167	0	2	21.62	0	0	0	1	0	0	0	0	0	22.77	0	2	23	0	1	0	0	0	0	0	0	1744.5208448	1	1	0
32	175	165	0	1	27.76	0	1	0	2	1	1	0	0	0	20.2	0	2	20	1	0	1	0	0	0	0	0	1915.9039266	1	1	0
29	178	168	0	1	28.41	1	0	1	1	1	0	0	0	0	19.49	0	2	34	0	1	1	1	0	0	0	0	1528.9239077	1	1	0
26	172	165	0	2	22.31	0	0	0	1	1	1	0	0	0	20.57	0	0	12	1	1	0	0	0	0	0	0	1666.8684067	1	0	1
29	178	165	0	1	24.62	0	0	0	1	0	1	0	0	0	20.2	0	2	19	0	0	0	0	0	0	0	0	1660.8564464	1	1	1
23	165	160	0	1	20.2	0	0	0	0	0	0	0	0	0	16.8	1	1	16.5	0	0	0	0	0	0	0	0	1217.6953353	1	1	1
35	178	164	0	1	26.83	0	1	0	2	1	1	0	0	0	20.45	0	2	23	0	0	0	0	0	0	0	0	2314.9849544	1	1	1
27	176	163	0	2	24.54	0	0	0	1	0	0	0	0	0	20.7	0	2	22	1	1	1	0	0	0	0	0	1681.956373	1	0	0
33	178	151	0	1	28.41	0	1	0	2	0	0	0	0	0	18.42	1	2	22	1	0	1	0	0	0	0	0	1845.85	0	1	0
36	175	162	0	1	26.94	0	1	0	2	0	0	0	0	0	28.2	2	0	14.5	0	1	1	0	0	0	0	0	1628.6185655	1	1	1
32	168	164	0	1	26.22	1	1	0	2	0	0	1	0	0	20.08	0	0	6	0	0	1	0	0	1	0	0	1411.6336389	0	0	0
25	180	158	0	1	21.6	0	0	0	0	0	0	0	0	0	18.43	1	1	16.5	1	0	1	0	0	0	0	0	1903.2607877	1	0	0
21	172	167	0	1	21.13	0	0	0	0	0	0	0	0	0	23.31	0	2	31.5	0	0	1	1	0	0	0	0	1420.463203	0	1	1
29	175	165	0	2	21.22	0	0	0	1	0	0	0	0	0	17.63	1	1	18	1	1	1	0	0	0	0	0	1913.7460952	1	0	0
22	183	160	0	2	22.69	0	0	0	0	0	0	1	0	0	21.29	0	1	18.5	0	0	1	0	0	0	0	0	1501.9669749	1	0	0
33	180	168	0	1	30.86	0	0	0	2	0	0	0	0	0	22.14	0	2	22.5	1	0	1	0	0	0	1	0	1543.9734365	1	1	1
33	170	152	0	1	27.68	0	1	0	2	0	1	0	0	0	22.72	0	0	10	1	1	1	0	0	0	0	0	1786.9191964	1	1	0
33	176	165	0	2	20.66	1	0	1	2	0	0	0	1	0	17.08	1	0	5	0	1	1	0	0	0	0	0	1474.3152837	1	1	1
42	175	160	0	1	22.53	0	1	0	2	0	0	0	0	0	27.34	2	2	22	1	1	1	0	0	0	0	0	1620.8251052	1	1	0
31	174	161	0	2	31.38	0	0	0	2	1	1	0	0	0	25.08	2	1	15	1	0	1	0	0	1	0	0	1578.7525565	0	1	1
28	169	158	0	1	21.18	1	0	0	1	0	1	0	0	0	21.23	0	2	20.5	1	1	1	0	0	0	0	0	1419.0831448	1	1	1
26	174	160	0	1	21.8	1	0	0	1	0	0	0	0	0	19.53	0	0	10	1	0	1	0	1	0	0	0	1440.7956329	1	1	1
29	178	156	0	2	22.09	0	0	0	1	1	1	0	0	0	20.13	0	0	11.5	1	0	0	0	0	0	0	0	1788.6254464	1	1	0
28	176	158	0	1	19.37	0	0	0	1	1	1	0	0	0	23.03	0	2	22.5	1	0	0	0	0	0	1	0	1778.2279993	1	0	0
27	172	162	0	1	20.96	0	0	0	1	1	1	0	1	0	19.43	0	2	19	1	0	0	0	0	0	0	0	1427.162123	1	1	1
25	168	160	0	2	24.8	0	0	0	0	0	1	0	0	0	18.75	0	2	29	1	0	0	0	0	0	0	0	1779.568006	1	1	1
24	170	159	0	2	26.99	0	1	0	0	0	0	0	0	0	23.73	0	1	18	0	0	0	0	0	0	0	0	1191.9031121	0	1	1
28	170	154	0	2	17.3	0	0	0	1	1	1	0	0	0	20.24	0	2	22	1	0	0	0	1	0	0	0	1537.7731409	1	1	1
30	180	162	0	2	21.91	0	0	0	2	1	1	0	0	0	20.2	0	2	22	0	1	0	0	0	0	0	0	2035.0477216	1	0	0
24	177	160	0	1	19.79	0	0	0	0	0	0	0	0	0	17.58	1	1	17	1	1	0	0	0	0	0	0	1532.8308512	1	0	1
25	170	169	0	1	21.8	0	0	0	0	0	0	0	0	0	18.91	0	1	16	1	0	0	0	1	0	0	0	1244.7067361	1	1	1
27	183	161	0	1	26.87	0	0	0	1	1	1	0	0	0	18.52	0	1	16	1	0	0	0	0	0	0	0	1840.004875	1	1	0
20	168	167	0	2	24.8	0	0	0	0	0	0	0	0	0	17.03	1	0	12.5	0	0	0	0	0	0	0	0	984.20554993	0	1	1
18	175	165	0	2	18.29	0	0	0	0	0	0	0	0	0	18.37	1	2	40	1	0	0	0	1	0	0	0	1224.3831217	0	1	1
29	187	165	0	2	20.02	0	0	0	1	1	1	0	0	0	16.9	1	2	25	0	0	0	0	0	0	0	0	1655.1668155	1	1	0
29	171	164	0	2	25.65	0	0	0	1	1	0	0	0	0	20.08	0	2	20	1	0	0	0	0	0	0	0	2397.0730655	1	1	0
27	175	160	0	1	24.82	0	0	0	1	1	0	0	0	0	17.97	1	0	13	0	0	0	0	0	0	0	0	2452.3934438	1	1	1
26	165	155	0	2	22.59	1	0	1	1	0	0	0	0	0	16.65	1	1	15	1	0	0	0	0	0	0	0	1802.5408558	0	1	1
28	168	165	0	2	23.03	0	0	0	1	0	1	0	0	0	19.28	0	2	27.5	1	1	1	0	1	0	0	0	2001.3436151	1	0	1
29	172	162	0	1	30.42	0	0	0	1	0	0	0	0	0	30.48	2	0	13	1	1	1	0	0	0	0	0	1514.0278115	1	1	0
28	170	160	0	1	22.49	0	0	0	1	1	1	0	0	0	20.7	0	0	12	1	1	1	0	0	0	1	0	2046.6284345	1	0	0
38	178	163	0	1	25.25	0	1	0	2	0	1	0	0	0	18.82	0	1	18	0	0	1	0	0	0	0	0	2050.7794187	1	0	0
32	170	160	0	1	32.87	0	0	0	2	0	0	0	0	0	21.48	0	0	10	0	1	1	0	0	0	0	0	2276.0170833	1	0	0
27	172	158	0	2	27.38	0	0	0	1	1	1	0	0	0	25.24	2	0	10	1	1	0	0	0	0	0	0	1500.748961	1	0	1
27	180	168	0	2	24.69	0	0	0	1	0	1	0	0	0	18.42	1	1	16	1	0	0	0	0	0	0	0	2180.7962698	1	0	0
27	173	167	0	1	23.39	0	1	0	1	0	0	0	0	0	21.51	0	2	21	0	1	0	1	0	0	0	0	1078.1611687	1	1	1
29	176	160	0	2	20.18	0	0	0	1	1	1	0	0	0	19.14	0	1	16	1	0	0	0	0	1	0	0	1351.8853932	1	1	1
20	169	166	0	2	17.51	0	0	0	0	0	0	0	0	0	22.86	0	1	17	0	1	0	0	0	0	0	0	2010.8258125	1	1	0
28	175	165	0	1	21.22	1	0	0	1	0	0	0	1	0	20.2	0	1	15	0	0	0	0	0	1	0	0	1773.8045407	1	1	0
21	169	160	0	1	19.96	0	0	0	0	0	0	1	0	0	19.14	0	0	13	0	1	0	0	0	0	0	0	1577.5056587	1	0	0
21	175	158	0	2	26.12	0	0	0	0	0	1	0	0	0	18.43	1	2	19	1	0	0	0	0	0	0	0	1591.6560179	1	1	0
26	176	166	0	2	25.18	0	0	0	1	1	1	0	0	0	22.5	0	2	20	1	1	0	0	0	0	0	0	1785.5663829	1	0	0
26	175	160	0	2	22.86	0	1	0	1	0	0	0	0	0	23.05	0	0	5	1	1	0	0	0	0	0	0	925.34012599	0	1	1
28	175	164	0	1	20.08	0	0	0	1	1	1	0	1	0	18.22	1	2	21	1	0	0	0	0	0	0	0	2060.9865615	1	0	0
32	178	168	0	1	20.52	0	1	0	2	0	1	1	0	0	18.42	1	0	14	0	1	0	0	0	0	0	0	1546.4584246	1	1	0
25	175	158	0	2	22.86	0	0	0	0	1	0	0	0	0	18.43	1	0	14.5	1	1	0	0	0	0	0	0	1913.7007044	1	0	0
27	168	164	0	2	28.34	0	0	0	1	0	1	0	0	0	18.96	0	2	19	1	0	0	0	0	0	0	0	1803.2988353	1	1	0
28	165	162	0	1	23.88	0	1	0	1	0	0	0	0	0	25.53	2	0	13	1	0	0	0	0	0	0	0	1683.9162639	1	0	1
32	173	161	0	2	25.06	0	0	0	2	1	1	0	0	0	16.97	1	1	18	1	0	0	0	0	0	0	0	2188.2652371	1	0	0
28	172	162	0	2	23.66	0	0	0	1	1	1	0	0	0	17.91	1	2	20	1	0	0	0	0	0	0	0	1767.5057917	1	0	0
25	170	160	0	2	19.72	0	0	0	0	1	1	0	1	0	17.58	1	1	17	0	0	0	0	0	0	0	0	1290.0109425	0	0	1
23	170	160	0	2	25.95	0	0	0	0	0	0	0	0	0	23.44	0	0	13	0	0	0	0	0	0	0	0	1912.2120284	1	1	0
32	165	155	0	2	24.24	0	0	0	2	1	1	0	0	0	17.69	1	2	19.5	1	0	1	0	1	1	0	0	1845.223752	1	1	0
28	171	168	0	1	23.26	0	0	0	1	1	1	0	0	0	20.02	0	0	13.5	1	1	9	0	0	0	0	0	1817.0004588	1	0	0
34	176	164	0	2	20.98	1	1	1	2	0	0	1	0	0	24.91	2	0	13	0	0	1	1	0	0	0	0	1307.7898929	1	1	1
35	167	161	0	2	24.2	0	1	0	2	0	1	0	0	0	24.3	2	1	18	0	1	1	0	0	0	0	0	1606.4911627	0	0	1
25	173	162	0	2	23.39	0	0	0	0	1	1	0	0	0	18.1	1	2	27.5	1	0	0	0	0	0	0	0	1928.1922996	1	0	0
28	176	158	0	1	24.21	0	0	0	1	0	1	0	0	0	21.63	0	2	21	1	1	0	0	0	0	0	0	1923.5415787	1	1	0
25	173	160	0	2	22.55	0	0	0	0	0	0	0	1	0	19.92	0	1	15	1	1	0	0	0	0	0	0	2475.5740142	1	0	0
26	170	157	0	1	22.49	0	0	0	1	0	0	0	0	0	15.21	1	2	19	1	0	0	0	0	0	0	0	2138.5269451	1	0	0
33	170	165	0	2	22.49	0	0	0	2	1	1	0	0	0	17.26	1	0	11.5	1	0	0	0	0	0	0	0	1666.6448856	0	1	0
32	175	163	0	1	21.22	0	0	0	2	1	1	0	0	0	22.58	0	2	22	1	0	0	0	0	0	0	0	1518.8744841	1	1	1
32	176	159	0	2	28.25	0	0	0	2	1	1	0	0	0	21.76	0	2	20	1	0	0	0	0	0	0	0	1491.3932996	1	1	1
33	169	160	0	2	24.51	0	0	0	2	0	0	0	0	0	21.48	0	1	15.5	1	0	0	0	0	0	0	0	1513.693005	1	1	1
23	172	165	0	1	22.31	1	0	1	0	0	0	0	1	0	19.65	0	0	12.5	1	0	1	1	0	0	0	0	1021.1139957	1	1	1
26	179	168	0	2	20.29	0	0	0	1	1	1	0	0	0	16.3	1	1	17	1	0	0	0	0	0	0	0	1521.0695223	1	1	1
37	175	160	0	2	22.86	0	0	0	2	1	1	0	0	0	19.53	0	1	18.5	1	0	0	0	0	0	0	0	2030.390248	0	0	0
28	180	165	0	2	19.29	0	0	0	1	1	1	0	0	0	18.37	1	1	18	1	1	0	0	0	0	1	0	1938.0495231	1	0	0
28	180	165	0	2	25.93	0	0	0	1	0	1	1	0	0	21.3	0	0	13	1	0	0	0	0	0	0	0	1541.8930933	1	1	0
28	170	165	0	2	23.36	0	0	0	1	1	0	0	0	0	17.45	1	1	15	1	1	0	0	0	0	0	0	1707.9486111	1	1	0
26	170	153	0	1	17.3	0	0	0	1	0	0	0	1	0	21.36	0	2	20	1	0	0	0	0	0	0	0	1304.9130423	1	1	1
27	170	160	0	1	25.95	0	0	0	1	1	0	0	1	0	16.41	1	1	16	0	0	0	0	0	0	0	0	1170.3016528	1	1	1
34	168	165	0	2	21.26	0	0	0	2	0	0	0	0	0	23.14	0	0	7	1	0	0	0	0	0	0	0	1540.8139177	1	1	1
26	180	165	0	2	21.6	1	0	1	1	1	0	0	1	0	23.88	0	0	9.5	1	0	1	1	0	0	0	0	1847.3496329	0	0	1
28	178	163	0	2	28.41	0	0	0	1	1	0	0	0	0	28.23	2	1	17	1	1	1	0	0	0	1	0	2375.0890053	1	0	0
29	162	150	0	2	24.39	0	0	0	1	0	1	0	0	0	23.11	0	2	19	1	0	1	0	0	0	0	0	1702.266705	1	1	1
26	170	158	0	1	18.69	0	0	0	1	0	0	0	1	0	16.02	1	1	17	1	0	0	0	1	0	0	0	1159.996254	1	1	1
27	177	165	0	2	25.54	0	0	0	1	1	1	0	0	0	20.2	0	2	25	1	0	0	0	0	0	0	0	1899.391746	1	0	0
30	170	170	0	1	22.49	0	0	0	2	0	0	0	0	0	21.8	0	1	17	1	0	0	0	0	0	0	0	1844.823631	1	0	0
21	175	155	0	2	24.49	0	0	0	0	0	1	0	0	0	21.85	0	0	13.5	0	0	0	0	0	0	0	0	1363.2059322	0	1	1
31	164	157	0	2	23.42	0	0	0	2	0	0	0	0	0	19.47	0	2	19	0	0	1	0	0	0	0	0	1363.4123671	1	1	1
33	172	155	0	2	25.35	0	0	0	2	1	0	0	1	0	20.81	0	1	16	1	0	1	0	0	0	0	0	1480.8266706	1	1	1
26	172	156	0	2	22.82	0	0	0	1	0	0	0	0	0	22.19	0	0	13.5	0	0	1	1	0	0	0	0	1186.4812123	1	1	1
37	170	150	0	2	19.72	0	0	0	2	0	0	0	0	0	17.78	1	1	17	1	0	1	0	0	0	0	0	1676.5898671	1	0	1
27	173	160	0	1	20.05	0	0	0	1	1	0	0	0	0	19.92	0	0	9	1	0	0	0	0	0	0	0	1597.7998611	1	0	1
28	170	156	0	2	24.22	0	0	0	1	0	0	0	0	0	19.31	0	1	15	0	0	0	0	0	0	0	0	1756.9198075	1	1	1
32	178	159	0	2	28.41	0	0	0	2	1	1	0	0	0	23.73	0	1	15.5	1	1	1	0	0	0	0	0	1390.1100549	1	1	1
26	178	164	0	1	23.67	0	0	0	1	1	0	0	0	0	19.33	0	1	18	1	1	0	0	0	0	0	0	2480.6434312	1	0	0
26	176	174	0	2	21.79	0	0	0	1	1	1	0	0	0	18.17	1	2	29	1	0	0	0	0	0	0	0	2285.3700179	1	1	0
24	168	158	0	2	22.5	0	0	0	0	0	0	0	0	0	18.83	0	1	15	1	0	0	0	0	0	0	0	1502.9469656	1	1	1
29	184	167	0	2	27.32	0	0	0	1	1	1	0	0	0	21.16	0	1	18	1	0	0	0	1	0	0	0	1949.915253	1	0	0
26	173	163	0	1	23.89	0	0	0	1	1	1	0	0	0	18.44	1	2	26	1	1	0	0	0	0	0	0	1901.8405873	1	0	0
26	170	160	0	2	24.57	0	0	0	1	1	1	0	0	0	21.48	0	2	27	1	1	0	0	0	0	0	0	1640.777041	1	0	1
35	170	156	0	1	19.72	1	0	1	2	0	1	0	0	0	17.67	1	1	17	0	0	1	0	0	0	0	0	1826.522052	1	0	1
25	180	163	0	1	28.4	0	0	0	0	0	0	0	0	0	24.46	2	1	18	1	1	1	0	0	0	0	0	1720.926624	1	0	1
32	168	160	0	1	24.45	0	0	0	2	1	1	0	0	0	30.08	2	1	18	1	0	1	0	0	0	0	0	1698.4100265	1	1	1
38	173	165	0	1	23.39	0	1	0	2	0	0	0	0	0	22.04	0	2	20	0	0	0	0	0	1	0	0	1907.1198492	1	0	1
24	170	160	0	2	23.53	0	0	0	0	0	0	0	0	0	27.34	2	0	8	0	1	0	1	0	0	0	0	1583.8410939	1	1	1
26	172	158	0	1	19.61	0	0	0	1	1	0	0	0	0	20.43	0	2	21	1	1	0	0	0	0	0	0	1827.0833929	1	1	0
31	180	165	0	2	30.86	0	0	0	2	0	1	0	0	0	19.47	0	1	18	1	0	0	0	1	0	0	0	1742.1217917	1	0	0
27	174	160	0	2	25.1	0	0	0	1	1	1	0	0	0	19.53	0	0	14	1	1	0	0	1	0	0	0	1657.0323829	1	1	0
30	179	172	0	1	20.29	0	0	0	2	0	1	0	0	0	17.75	1	2	20.5	1	0	0	0	0	0	0	0	2119.2485615	1	0	0
20	183	163	0	2	17.92	0	0	0	0	0	1	0	1	0	20.7	0	2	20.5	1	0	0	0	0	0	0	0	936.10191865	1	1	1
27	170	163	0	1	25.95	0	1	0	1	0	1	0	0	0	17.31	1	1	18	0	0	0	0	0	0	0	0	1617.9375635	1	1	0
33	181	161	0	2	25.64	0	0	0	2	1	0	1	0	0	23.15	0	0	11	1	1	0	0	0	0	0	0	3677.6620238	0	0	0
26	174	160	0	1	23.12	0	0	0	1	0	1	0	0	0	19.14	0	2	21	1	0	0	0	0	0	0	0	2470.4924157	1	0	0
27	167	160	0	1	26.89	0	0	0	1	0	0	0	0	0	16.41	1	2	29	1	0	0	0	0	0	0	0	1934.6129712	1	1	0
22	172	166	0	1	25.35	0	0	0	0	0	0	0	0	0	19.6	0	2	19	0	0	0	0	0	0	0	0	1517.4410605	1	1	1
33	175	158	0	2	22.86	0	0	0	2	0	1	0	0	0	17.22	1	2	21	1	0	0	0	0	0	0	0	2450.0044663	1	0	0
26	172	170	0	1	25.35	0	0	0	1	0	1	0	0	0	24.91	2	2	20	1	0	1	0	0	0	0	0	1503.719124	1	1	1
45	170	160	0	2	24.57	0	1	0	2	0	0	0	0	0	18.36	1	2	23	1	1	1	0	1	0	0	0	1582.1652328	1	0	1
32	172	158	0	2	25.69	0	0	0	2	0	1	0	0	0	18.43	1	1	15	1	0	1	0	0	0	0	0	1470.0993611	1	0	1
24	172	160	0	1	19.94	0	0	0	0	0	0	0	0	0	19.14	0	1	15	1	0	0	0	1	0	0	0	1155.5594444	1	1	1
25	178	157	0	1	22.41	0	0	0	0	1	1	0	0	0	20.69	0	2	20	1	0	0	0	0	0	0	0	1903.5338889	1	1	0
28	183	162	0	1	28.37	0	0	0	1	0	0	0	0	0	20	0	2	19	1	0	0	0	0	0	0	0	1963.0823115	1	0	0
27	175	168	0	2	22.86	0	0	0	1	0	1	0	0	0	15.94	1	2	22	1	0	0	0	0	1	0	0	1452.6535774	1	1	1
32	168	167	0	1	28.34	0	0	0	2	0	1	0	0	0	21.51	0	0	12	1	1	0	0	0	0	0	0	1920.5135754	1	0	0
28	172	158	0	2	25.01	0	0	0	1	1	1	0	0	0	22.83	0	1	18	1	0	1	0	0	1	0	0	1510.2746478	1	1	1
34	175	165	0	1	24.16	1	0	0	2	1	1	0	0	0	21.12	0	2	23.5	1	1	0	0	0	0	0	0	1786.4554623	1	0	1
29	175	160	0	2	21.22	0	0	0	1	1	0	0	0	0	22.66	0	2	19	1	0	1	0	0	0	0	0	2002.0659663	1	0	0
28	175	165	0	2	20.73	0	0	0	1	0	0	1	0	0	20.2	0	2	20	1	1	0	0	0	0	0	0	1037.9136508	1	1	1
23	176	161	0	1	25.83	0	0	0	0	0	0	0	1	0	18.52	0	0	12.5	0	0	0	0	0	1	0	0	1256.3166438	1	1	1
28	172	160	0	1	24.34	0	0	0	1	0	1	0	0	0	23.05	0	1	18	0	0	0	0	0	1	0	0	2584.8191468	1	0	0
27	170	170	0	2	22.49	0	0	0	1	1	1	0	1	0	15.92	1	2	22.5	1	0	0	0	1	0	0	0	1597.3356376	1	1	1
29	175	164	0	1	26.12	0	0	0	1	0	1	0	0	0	26.03	2	1	15	1	1	1	0	0	0	0	0	1893.2497758	1	1	0
27	183	160	0	2	25.38	0	0	0	1	1	1	0	0	0	18.75	0	1	18	1	1	0	0	0	0	0	0	1551.8290853	1	1	0
26	179	158	0	2	23.41	0	0	0	1	1	1	0	0	0	19.23	0	1	17	1	0	0	0	0	0	0	0	1644.3415033	1	1	0
26	165	165	0	1	20.2	0	1	1	1	0	0	0	0	0	19.1	0	2	19	1	1	0	0	0	0	0	0	2270.5355556	1	0	0
27	185	167	0	1	29.22	0	0	0	1	1	1	0	0	0	21.51	0	1	15	1	1	1	0	0	0	0	0	1831.330752	1	1	0
28	178	172	0	1	28.41	0	0	0	1	1	0	1	0	0	23.66	0	2	20	1	0	1	1	0	0	0	0	3180.1514375	1	0	0
[truncated: 6,076 more rows]
